# Supplementary material for: Land-use and land-management change: relationships with earthworm and fungi communities and soil structural properties
Source: BMC Ecol. 2013 Dec 1;13:46. doi: 10.1186/1472-6785-13-46 (PMC4219611; doi:10.1186/1472-6785-13-46)
Supplement: Additional file 2 — Meta-analysis data-sets for the effects of land management and land-use changes on earthworm abundance. [file 1472-6785-13-46-S2.xls]

## Sheet: Data-set
Land-use conversion	Study Country	Climate region	Reported rainfall for study region stated in paper	Initial land-use soil percent clay	Final land-use soil percent clay	Initial land-use soil percent organic matter	Final land-use soil percent organic matter	Initial land-use soil pH	Final land-use soil pH	Units of pH shift on initial to final land-use change	Stated arable crop type	Is pasture grazed/productive	Evidence for grazing status	Stated forest type	Stated years since land use change	Stated years since land use change minimum	Stated years since land use change class	Data Source in paper	Initial land-use mean earthworm abundance	Initial land-use standard deviation for earthworm abundance	Initial land-use standard error for earthworm abundance	Initial land-use number of replicates	Final land-use mean earthworm abundance	Final land-use standard deviation for earthworm abundance	Final land-use standard error for earthworm abundance	Final land-use number of replicates	Primary reference source
Arable to pasture	Brazil	Tropical	>2000	42	43	2.4	2.34	4.27	5.2	0.93		Yes	Stated as pasture					Table 1 (soils), Table 2 (worms)	131	165.469	74	5	80	73.7902	33	5	Barros, E., Pashanasi, B., Constantino, R., Lavelle, P., 2002. Effects of land-use system on the soil macrofauna in western Brazilian Amazonia. Biology and Fertility of Soils 35, 338-347.
Arable to pasture	Brazil	Tropical	>2000	67	23	3.16	2.12	4.5	5.47	0.97		Yes	Stated as pasture						16	15.6525	7	5	10	4.47214	2	5	Barros, E., Pashanasi, B., Constantino, R., Lavelle, P., 2002. Effects of land-use system on the soil macrofauna in western Brazilian Amazonia. Biology and Fertility of Soils 35, 338-347.
Arable to pasture	Sweden	Temperate									Barley	No	Stated as fescue crop		1	1	1	Table 1	127.1	26.6	13.3	4	76	26.6	13.3	4	Bostrom, U., 1995. Earthworm populations (Lumbricidae) in ploughed and undisturbed leys. Soil & Tillage Research 35, 125-133.
Arable to pasture	France	Temperate	800			1.86	2.9				Various	Yes	Stated as having livestock		0.5	0.5	1	Table 1 (soils), Table 3 (worms)	26.67	14.11	5.76038	6	62.48	104.69	42.7395	6	T. Decaëns, P. Margerie, J. Renault, F. Bureau, M. Aubert, M. Hedde 2011 Niche overlap and species assemblage dynamics in an ageing pasture gradient in north-western France. Acta Oecologica 37 (2011) 212-219.
Arable to pasture	France	Temperate	800			1.86	3.2				Various	Yes	Stated as having livestock		1.5	1.5	1	Table 1 (soils), Table 3 (worms)	26.67	14.11	5.76038	6	343.58	51.96	21.2126	6	T. Decaëns, P. Margerie, J. Renault, F. Bureau, M. Aubert, M. Hedde 2011 Niche overlap and species assemblage dynamics in an ageing pasture gradient in north-western France. Acta Oecologica 37 (2011) 212-219.
Arable to pasture	France	Temperate	800			1.86	4.86				Various	Yes	Stated as having livestock		6.5	6.5	2	Table 1 (soils), Table 3 (worms)	26.67	14.11	5.76038	6	354.8	51.57	21.0534	6	T. Decaëns, P. Margerie, J. Renault, F. Bureau, M. Aubert, M. Hedde 2011 Niche overlap and species assemblage dynamics in an ageing pasture gradient in north-western France. Acta Oecologica 37 (2011) 212-219.
Arable to pasture	France	Temperate	800			1.86	9.3				Various	Yes	Stated as having livestock		7.5	7.5	2	Table 1 (soils), Table 3 (worms)	26.67	14.11	5.76038	6	363.8	64.31	26.2544	6	T. Decaëns, P. Margerie, J. Renault, F. Bureau, M. Aubert, M. Hedde 2011 Niche overlap and species assemblage dynamics in an ageing pasture gradient in north-western France. Acta Oecologica 37 (2011) 212-219.
Arable to pasture	France	Temperate	800			1.86	7.46				Various	Yes	Stated as having livestock		32	32	4	Table 1 (soils), Table 3 (worms)	26.67	14.11	5.76038	6	372.42	93.8	38.2937	6	T. Decaëns, P. Margerie, J. Renault, F. Bureau, M. Aubert, M. Hedde 2011 Niche overlap and species assemblage dynamics in an ageing pasture gradient in north-western France. Acta Oecologica 37 (2011) 212-219.
Arable to pasture	South Africa	Temperate	1018	10-30	10-30	9	7				Sugarcane	Yes	Sated as grazed grass					Fig.2	400	100	50	4	500	140	70	4	Dlamini, T.C., Haynes, R.J., 2004. Influence of agricultural land use on the size and composition of earthworm communities in northern KwaZulu-Natal, South Africa. Applied Soil Ecology 27, 77-88
Arable to pasture	South Africa	Temperate	844			6.1	7.2	5.4	5	-0.4	Maize	No	Native grassland		30	30	4	Fig. 3	45	24	12	4	240	50	25	4	Haynes, R.J., Dominy, C.S., Graham, M.H., 2003. Effect of agricultural land use on soil organic matter status and the composition of earthworm communities in KwaZulu-Natal, South Africa. Agriculture Ecosystems & Environment 95, 453-464
Arable to pasture	Scotland	Temperate									Various		Mixed					Table 5 Data only for paired arable, grassland sitess on the same farm	28.18	26.34	3.51983	56	25.21	25.21	3.36883	56	Jones, H.D., Santoro, G., Boag, B., Neilson, R., 2001. The diversity of earthworms in 200 Scottish fields and the possible effect of New Zealand land flatworms (Arthurdendyus triangulatus) on earthworm populations. Annals of Applied Biology 139, 75-92
Arable to pasture	Czech Republic	Temperate	568								Oats/Peas	No	Stated as abandoned field		1	1	1	Table 1	7.6	8.3	3.71187	5	3.6	3.6	1.60997	5	Pizl, V., 1992. SUCCESSION OF EARTHWORM POPULATIONS IN ABANDONED FIELDS. Soil Biology & Biochemistry 24, 1623-1628.
Arable to pasture	Czech Republic	Temperate	568								Oats/Peas	No	Stated as abandoned field		2	2	1	Table 1	9	12.2	5.45601	5	12.2	13.7	6.12683	5	Pizl, V., 1992. SUCCESSION OF EARTHWORM POPULATIONS IN ABANDONED FIELDS. Soil Biology & Biochemistry 24, 1623-1628.
Arable to pasture	Czech Republic	Temperate	568								Oats/Peas	No	Stated as abandoned field		3	3	1	Table 1	12.4	14.1	6.30571	5	128	52	23.2551	5	Pizl, V., 1992. SUCCESSION OF EARTHWORM POPULATIONS IN ABANDONED FIELDS. Soil Biology & Biochemistry 24, 1623-1628.
Arable to pasture	Czech Republic	Temperate	568								Oats/Peas	No	Stated as abandoned field		4	4	2	Table 1	29.2	28.2	12.6114	5	263.8	96.1	42.9772	5	Pizl, V., 1992. SUCCESSION OF EARTHWORM POPULATIONS IN ABANDONED FIELDS. Soil Biology & Biochemistry 24, 1623-1628.
Arable to pasture	Czech Republic	Temperate	568								Oats/Peas	No	Stated as a meadow		13	13	3	Table 1	7.6	8.3	3.71187	5	243.6	97.2	43.4692	5	Pizl, V., 1992. SUCCESSION OF EARTHWORM POPULATIONS IN ABANDONED FIELDS. Soil Biology & Biochemistry 24, 1623-1628.
Arable to pasture	Czech Republic	Temperate	568								Oats/Peas	No	Stated as a meadow		14	14	3	Table 1	9	12.2	5.45601	5	214.4	115.5	51.6532	5	Pizl, V., 1992. SUCCESSION OF EARTHWORM POPULATIONS IN ABANDONED FIELDS. Soil Biology & Biochemistry 24, 1623-1628.
Arable to pasture	Czech Republic	Temperate	568								Oats/Peas	No	Stated as a meadow		15	15	3	Table 1	12.4	14.1	6.30571	5	187.5	98.2	43.9164	5	Pizl, V., 1992. SUCCESSION OF EARTHWORM POPULATIONS IN ABANDONED FIELDS. Soil Biology & Biochemistry 24, 1623-1628.
Arable to pasture	Czech Republic	Temperate	568								Oats/Peas	No	Stated as a meadow		16	16	3	Table 1	29.2	28.2	12.6114	5	326.3	112.3	50.2221	5	Pizl, V., 1992. SUCCESSION OF EARTHWORM POPULATIONS IN ABANDONED FIELDS. Soil Biology & Biochemistry 24, 1623-1628.
Arable to pasture	Norway	Temperate	600			3.6	4.11				Potatoes	Yes	Stated as dairy rotation		2	2	1	Fig. 7	62	22.5167	13	3	270	121.244	70	3	Riley, H., Pommeresche, R., Eltun, R., Hansen, S., Korsaeth, A., 2008. Soil structure, organic matter and earthworm activity in a comparison of cropping systems with contrasting tillage, rotations, fertilizer levels and manure use. Agriculture Ecosystems & Environment 124, 275-284.
Arable to pasture	Norway	Temperate	600			3.6	4.67				Potatoes	Yes	Stated as dairy rotation		2	2	1	Fig. 7	62	22.5167	13	3	175	60.6218	35	3	Riley, H., Pommeresche, R., Eltun, R., Hansen, S., Korsaeth, A., 2008. Soil structure, organic matter and earthworm activity in a comparison of cropping systems with contrasting tillage, rotations, fertilizer levels and manure use. Agriculture Ecosystems & Environment 124, 275-284.
Arable to pasture	Norway	Temperate	600			3.6	4.55				Potatoes	Yes	Stated as dairy rotation		3	3	1	Fig. 7	62	22.5167	13	3	112	41.5692	24	3	Riley, H., Pommeresche, R., Eltun, R., Hansen, S., Korsaeth, A., 2008. Soil structure, organic matter and earthworm activity in a comparison of cropping systems with contrasting tillage, rotations, fertilizer levels and manure use. Agriculture Ecosystems & Environment 124, 275-284.
Arable to pasture	USA	Temperate									Winter wheat	Yes	Stated as grazed		12	12	3	Fig. 1	105	15	10.6066	2	265	65	45.9619	2	Smith, J., Potts, S., Eggleton, P., 2008a. The value of sown grass margins for enhancing soil macrofaunal biodiversity in arable systems. Agriculture Ecosystems & Environment 127, 119-125.
Arable to pasture	Netherlands	Temperate				2.1	3.3	6.04	5.42	-0.62	Various	Yes	Stated as experimental farm		3	3	1	Table 2	60	30	21.2132	2	55	7	4.94975	2	van Eekeren, N., Bommele, L., Bloem, J., Schouten, T., Rutgers, M., de Goede, R., Reheul, D., Brussaard, L., 2008. Soil biological quality after 36 years of ley-arable cropping, permanent grassland and permanent arable cropping. Applied Soil Ecology 40, 432-446.
Arable to pasture	Netherlands	Temperate				2.1	3.3	6.04	5.42	-0.62	Various	Yes	Stated as experimental farm		3	3	1	Table 2	20	15	10.6066	2	220	80	56.5685	2	van Eekeren, N., Bommele, L., Bloem, J., Schouten, T., Rutgers, M., de Goede, R., Reheul, D., Brussaard, L., 2008. Soil biological quality after 36 years of ley-arable cropping, permanent grassland and permanent arable cropping. Applied Soil Ecology 40, 432-446.
Arable to pasture	Netherlands	Temperate				2.1	3.3	6.04	5.42	-0.62	Various	Yes	Stated as experimental farm		3	3	1	Table 2	10	10	7.07107	2	290	55	38.8909	2	van Eekeren, N., Bommele, L., Bloem, J., Schouten, T., Rutgers, M., de Goede, R., Reheul, D., Brussaard, L., 2008. Soil biological quality after 36 years of ley-arable cropping, permanent grassland and permanent arable cropping. Applied Soil Ecology 40, 432-446.
Arable to pasture	Netherlands	Temperate				2.1	6.1	5	5.69	0.69	Various	Yes	Stated as experimental farm		38	36	4	Table 2	60	30	21.2132	2	320	70	49.4975	2	van Eekeren, N., Bommele, L., Bloem, J., Schouten, T., Rutgers, M., de Goede, R., Reheul, D., Brussaard, L., 2008. Soil biological quality after 36 years of ley-arable cropping, permanent grassland and permanent arable cropping. Applied Soil Ecology 40, 432-446.
Arable to pasture	Netherlands	Temperate				2.1	6.1	5	5.69	0.69	Various	Yes	Stated as experimental farm		38	37	4	Table 2	20	15	10.6066	2	220	60	42.4264	2	van Eekeren, N., Bommele, L., Bloem, J., Schouten, T., Rutgers, M., de Goede, R., Reheul, D., Brussaard, L., 2008. Soil biological quality after 36 years of ley-arable cropping, permanent grassland and permanent arable cropping. Applied Soil Ecology 40, 432-446.
Arable to pasture	Netherlands	Temperate				2.1	6.1	5	5.69	0.69	Various	Yes	Stated as experimental farm		38	38	4	Table 2	10	10	7.07107	2	227	50	35.3553	2	van Eekeren, N., Bommele, L., Bloem, J., Schouten, T., Rutgers, M., de Goede, R., Reheul, D., Brussaard, L., 2008. Soil biological quality after 36 years of ley-arable cropping, permanent grassland and permanent arable cropping. Applied Soil Ecology 40, 432-446.
Arable to pasture	New Zealand	Temperate	958			3.7	5.9	5.8	6.1	0.3	Maize	Yes	Stated as grazed management		9	9	3	Table 2	3.7	7.4	3.7	4	448	82	41	4	Yeates, G.W., Shepherd, T.G., Francis, G.S., 1998. Contrasting response to cropping of populations of earthworms and predacious nematodes in four soils. Soil & Tillage Research 48, 255-264.
Arable to pasture	New Zealand	Temperate	958			3.7	3.7	5.8	5.8	0	Maize	Yes	Stated as grazed management		20	20	3	Table 2	3.7	7.4	3.7	4	268	138	69	4	Yeates, G.W., Shepherd, T.G., Francis, G.S., 1998. Contrasting response to cropping of populations of earthworms and predacious nematodes in four soils. Soil & Tillage Research 48, 255-264.
Arable to pasture	New Zealand	Temperate	958			2.8	5.9	5.8	5.5	-0.3	Maize	Yes	Stated as grazed management		9	9	3	Table 2	7.5	0.2	0.1	4	302	100	50	4	Yeates, G.W., Shepherd, T.G., Francis, G.S., 1998. Contrasting response to cropping of populations of earthworms and predacious nematodes in four soils. Soil & Tillage Research 48, 255-264.
Arable to pasture	New Zealand	Temperate	958			2.8	4.1	5.8	6.1	0.3	Maize	Yes	Stated as grazed management		29	29	4	Table 2	7.5	0.2	0.1	4	1154	236	118	4	Yeates, G.W., Shepherd, T.G., Francis, G.S., 1998. Contrasting response to cropping of populations of earthworms and predacious nematodes in four soils. Soil & Tillage Research 48, 255-264.
Arable to pasture	New Zealand	Temperate	957			16	22.6	5.3	5.7	0.4	Maize	Yes	Stated as grazed management		10	10	3	Table 2	117	46	23	4	298	92	46	4	Yeates, G.W., Shepherd, T.G., Francis, G.S., 1998. Contrasting response to cropping of populations of earthworms and predacious nematodes in four soils. Soil & Tillage Research 48, 255-264.
Arable to pasture	New Zealand	Temperate	957			16	24.2	5.3	4.9	-0.4	Maize	Yes	Stated as grazed management		21	21	4	Table 2	117	46	23	4	166	86	43	4	Yeates, G.W., Shepherd, T.G., Francis, G.S., 1998. Contrasting response to cropping of populations of earthworms and predacious nematodes in four soils. Soil & Tillage Research 48, 255-264.
Arable to pasture	New Zealand	Temperate	680			5.1	5.6	5.3	5.4	0.1	Maize	Yes	Stated as grazed management		5	5	2	Table 2	229	104	52	4	308	110	55	4	Yeates, G.W., Shepherd, T.G., Francis, G.S., 1998. Contrasting response to cropping of populations of earthworms and predacious nematodes in four soils. Soil & Tillage Research 48, 255-264.
Arable to pasture	New Zealand	Temperate	680			5.1	3.8	5.3	5.7	0.4	Maize	Yes	Stated as grazed management		5	5	2	Table 2	229	104	52	4	716	374	187	4	Yeates, G.W., Shepherd, T.G., Francis, G.S., 1998. Contrasting response to cropping of populations of earthworms and predacious nematodes in four soils. Soil & Tillage Research 48, 255-264.
Arable to pasture	France	Temperate									Various		Various					Table 2	112.97	94.295	42.17	5	245.5	103.33	22.03	22	Decaens, T., Margerie, P., Aubert, M., Hedde, M., Bureau, F., 2008. Assembly rules within earthworm communities in North-Western France - A regional analysis. Applied Soil Ecology 39, 321-335.
Arable to pasture	USA	Temperate				4.5	4.5	6.6	6.6	0	Maize	Yes	Stated as cow grazed		9	9	3	Table 3	27	59.929	34.6	3	188	75.6906	43.7	3	Simonsen, J., Posner, J., Rosemeyer, M., Baldock, J., 2010. Endogeic and anecic earthworm abundance in six Midwestern cropping systems. Applied Soil Ecology 44, 147-155.
Arable to pasture	USA	Temperate				4.5	4.5	6.6	6.6	0	Maize	Yes	Stated as cow grazed		9	9	3	Table 3	123	47.9778	27.7	3	188	75.6906	43.7	3	Simonsen, J., Posner, J., Rosemeyer, M., Baldock, J., 2010. Endogeic and anecic earthworm abundance in six Midwestern cropping systems. Applied Soil Ecology 44, 147-155.
Arable to pasture	USA	Temperate				4.5	4.5	6.6	6.6	0	Maize	Yes	Stated as cow grazed		9	9	3	Table 3	64	41.0496	23.7	3	188	75.6906	43.7	3	Simonsen, J., Posner, J., Rosemeyer, M., Baldock, J., 2010. Endogeic and anecic earthworm abundance in six Midwestern cropping systems. Applied Soil Ecology 44, 147-155.
Arable to pasture	USA	Temperate				5.4	5.4	6.9	6.9	0	Maize	Yes	Stated as cow grazed		9	9	3	Table 3	32	17.6669	10.2	3	299	75.5174	43.6	3	Simonsen, J., Posner, J., Rosemeyer, M., Baldock, J., 2010. Endogeic and anecic earthworm abundance in six Midwestern cropping systems. Applied Soil Ecology 44, 147-155.
Arable to pasture	USA	Temperate				5.4	5.4	6.9	6.9	0	Maize	Yes	Stated as cow grazed		9	9	3	Table 3	79	19.399	11.2	3	299	75.5174	43.6	3	Simonsen, J., Posner, J., Rosemeyer, M., Baldock, J., 2010. Endogeic and anecic earthworm abundance in six Midwestern cropping systems. Applied Soil Ecology 44, 147-155.
Arable to pasture	USA	Temperate				5.4	5.4	6.9	6.9	0	Maize	Yes	Stated as cow grazed		9	9	3	Table 3	53	15.242	8.8	3	299	75.5174	43.6	3	Simonsen, J., Posner, J., Rosemeyer, M., Baldock, J., 2010. Endogeic and anecic earthworm abundance in six Midwestern cropping systems. Applied Soil Ecology 44, 147-155.
Arable to pasture	UK	Temperate									Fallow	No	Stated as ley		3	3	1	Table 3	26	53.4472	13.8	15	61.1	72.0375	18.6	15	Tucker, G.M., 1992. EFFECTS OF AGRICULTURAL PRACTICES ON FIELD USE BY INVERTEBRATE-FEEDING BIRDS IN WINTER. Journal of Applied Ecology 29, 779-790
Arable to pasture	UK	Temperate									Wheat	No	Stated as ley		3	3	1	Table 3	42	32.9204	8.5	15	61.1	72.0375	18.6	15	Tucker, G.M., 1992. EFFECTS OF AGRICULTURAL PRACTICES ON FIELD USE BY INVERTEBRATE-FEEDING BIRDS IN WINTER. Journal of Applied Ecology 29, 779-790
Arable to pasture	UK	Temperate									Oil seed rape	No	Stated as ley		3	3	1	Table 3	20.6	25.1744	6.5	15	61.1	72.0375	18.6	15	Tucker, G.M., 1992. EFFECTS OF AGRICULTURAL PRACTICES ON FIELD USE BY INVERTEBRATE-FEEDING BIRDS IN WINTER. Journal of Applied Ecology 29, 779-790
Arable to pasture	UK	Temperate									Fallow	Yes	Stated as pasture		>10	10	3	Table 3	26	53.4472	13.8	15	120.4	51.5107	13.3	15	Tucker, G.M., 1992. EFFECTS OF AGRICULTURAL PRACTICES ON FIELD USE BY INVERTEBRATE-FEEDING BIRDS IN WINTER. Journal of Applied Ecology 29, 779-790
Arable to pasture	UK	Temperate									Wheat	Yes	Stated as pasture		>10	10	3	Table 3	42	32.9204	8.5	15	120.4	51.5107	13.3	15	Tucker, G.M., 1992. EFFECTS OF AGRICULTURAL PRACTICES ON FIELD USE BY INVERTEBRATE-FEEDING BIRDS IN WINTER. Journal of Applied Ecology 29, 779-790
Arable to pasture	UK	Temperate									Oil seed rape	Yes	Stated as pasture		>10	10	3	Table 3	20.6	25.1744	6.5	15	120.4	51.5107	13.3	15	Tucker, G.M., 1992. EFFECTS OF AGRICULTURAL PRACTICES ON FIELD USE BY INVERTEBRATE-FEEDING BIRDS IN WINTER. Journal of Applied Ecology 29, 779-790
Arable to pasture	Finland	Temperate									Barley	Yes	Stated as cow grazed					Fig. 1	20	13.8564	8	3	16	8.66025	5	3	Nuutinen, V., Haukka, J., 1990. CONVENTIONAL AND ORGANIC CROPPING SYSTEMS AT SUITIA .7. EARTHWORMS. Journal of Agricultural Science in Finland 62, 357-367.
Arable to pasture	Finland	Temperate									Barley	Yes	Stated as cow grazed					Fig. 1	9	2.94449	1.7	3	13	13.8564	8	3	Nuutinen, V., Haukka, J., 1990. CONVENTIONAL AND ORGANIC CROPPING SYSTEMS AT SUITIA .7. EARTHWORMS. Journal of Agricultural Science in Finland 62, 357-367.
Arable to pasture	Finland	Temperate									Barley	Yes	Stated as cow grazed					Fig. 1	13	4.33013	2.5	3	15.5	5.19615	3	3	Nuutinen, V., Haukka, J., 1990. CONVENTIONAL AND ORGANIC CROPPING SYSTEMS AT SUITIA .7. EARTHWORMS. Journal of Agricultural Science in Finland 62, 357-367.
Arable to pasture	Begium	Temperate	875			15	15				Maize	Yes	Stated as cow grazed					Table 1	149.5	69	19.9186	12	463	168	48.4974	12	Valckx, J., Hermy, M., Muys, B., 2006. Indirect gradient analysis at different spatial scales of prorated and non-prorated earthworm abundance and biomass data in temperate. agro-ecosystems. European Journal of Soil Biology 42, S341-S347.
Pasture to woodland	Bazil	Tropical		43	42	2.34	2.26	5.2	4.4	-0.8		Yes	Stated as pasture	Tropical Forest				Table 1	80	73.7902	33	5	80	73.7902	33	5	Barros, E., Pashanasi, B., Constantino, R., Lavelle, P., 2002. Effects of land-use system on the soil macrofauna in western Brazilian Amazonia. Biology and Fertility of Soils 35, 338-347.
Pasture to woodland	Bazil	Tropical		23	54	2.12	3.94	5.47	4.67	-0.8		Yes	Stated in paper	Tropical Forest				Table 1	10	4.47214	2	5	10	4.47214	2	5	Barros, E., Pashanasi, B., Constantino, R., Lavelle, P., 2002. Effects of land-use system on the soil macrofauna in western Brazilian Amazonia. Biology and Fertility of Soils 35, 338-347.
Pasture to woodland	France	Temperate	804	37.4	71.3	6.74	10.9					Yes	Stated in paper	Deciduous	40	40	4	Table 2	256	62.1627	27.8	5	522.6	82.2873	36.8	5	Decaens, T., Dutoit, T. & Alard, D. Earthworm community characteristics during afforestation of abandoned chalk grasslands (Upper Normandy, France). European Journal of Soil Biology 33, 1-11 (1997)
Pasture to woodland	France	Temperate	804	37.4	62.4	6.74	9.77					Yes	Stated in paper	Deciduous	40	40	4	Table 2	256	62.1627	27.8	5	175.8	31.7522	14.2	5	Decaens, T., Dutoit, T. & Alard, D. Earthworm community characteristics during afforestation of abandoned chalk grasslands (Upper Normandy, France). European Journal of Soil Biology 33, 1-11 (1997)
Pasture to woodland	France	Temperate	804									Yes	Stated as grazed by livestock	Deciduous	40	40	4	Table 1	255	62.1627	27.8	5	522	66.8361	29.89	5	Decaens, T., Dutoit, T., Alard, D. & Lavelle, P. Factors influencing soil macrofaunal communities in post-pastoral successions of western France. Applied Soil Ecology 9, 361-367 (1998).
Pasture to woodland	France	Temperate	804									Yes	Stated as grazed by livestock	Conifer	40	40	4	Table 1	255	62.1627	27.8	5	177	32.4006	14.49	5	Decaens, T., Dutoit, T., Alard, D. & Lavelle, P. Factors influencing soil macrofaunal communities in post-pastoral successions of western France. Applied Soil Ecology 9, 361-367 (1998).
Pasture to woodland	France	Temperate										Yes	Stated as grazed or mown	Deciduous				Table 2	112.97	94.295	42.17	5	115.19	112.602	27.31	17	Decaens, T., Margerie, P., Aubert, M., Hedde, M., Bureau, F., 2008. Assembly rules within earthworm communities in North-Western France - A regional analysis. Applied Soil Ecology 39, 321-335.
Pasture to woodland	South Africa	Tropical	1018	10-30	10-30	9	10.6	5.3	5.6	0.3		No	Stated as native grassland	Tropical Forest				Fig.2	500	140	70	4	1850	900	450	4	Dlamini, T.C., Haynes, R.J., 2004. Influence of agricultural land use on the size and composition of earthworm communities in northern KwaZulu-Natal, South Africa. Applied Soil Ecology 27, 77-88
Pasture to woodland	South Africa	Tropical	1018	10-30	10-30	9	10.8	5.5	5.6	0.1		Yes	Stated as grazed by livestock	Tropical Forest				Fig.2	2400	500	250	4	1850	900	450	4	Dlamini, T.C., Haynes, R.J., 2004. Influence of agricultural land use on the size and composition of earthworm communities in northern KwaZulu-Natal, South Africa. Applied Soil Ecology 27, 77-88
Pasture to woodland	France	Temperate		68.5	76.5	6.69	9.39					No	Stated in paper	Deciduous	40	40	4	Table 2	420	63.6161	28.45	5	522	66.6348	29.8	5	Dutoit, T., Decaens, T. & Alard, D. Successional changes and diversity of soil macrofaunal communities on chalk grasslands in Upper-Normandy (France). Acta Oecologica-International Journal of Ecology 18, 135-149 (1997).
Pasture to woodland	France	Temperate		37.4	76.5	6.74	9.39					Yes	Stated in paper	Deciduous	40	40	4	Table 2	255	62.1627	27.8	5	522	66.6348	29.8	5	Dutoit, T., Decaens, T. & Alard, D. Successional changes and diversity of soil macrofaunal communities on chalk grasslands in Upper-Normandy (France). Acta Oecologica-International Journal of Ecology 18, 135-149 (1997).
Pasture to woodland	France	Temperate		68.5	61.4	6.74						No	Stated in paper	Conifer	40	40	4	Table 2	420	63.6161	28.45	5	177	32.4006	14.49	5	Dutoit, T., Decaens, T. & Alard, D. Successional changes and diversity of soil macrofaunal communities on chalk grasslands in Upper-Normandy (France). Acta Oecologica-International Journal of Ecology 18, 135-149 (1997).
Pasture to woodland	France	Temperate		37.4	61.4	7	9.77					Yes	Stated in paper	Conifer	40	40	4	Table 2	255	62.1627	27.8	5	177	32.4006	14.49	5	Dutoit, T., Decaens, T. & Alard, D. Successional changes and diversity of soil macrofaunal communities on chalk grasslands in Upper-Normandy (France). Acta Oecologica-International Journal of Ecology 18, 135-149 (1997).
Pasture to woodland	Mexico	Tropical	3862	21.8	31.2	5.8	4.7	4.9	5.3	0.4		Yes	Stated as pasture	Tropical Forest	4	4	2	Fig. 2	75	20	6.66667	9	195	90	30	9	Geissen, V. & Guzman, G. M. Fertility of tropical soils under different land use systems - a case study of soils in Tabasco, Mexico. Applied Soil Ecology 31, 169-178, doi:10.1016/j.apsoil.2005.02.012 (2006).
Pasture to woodland	Mexico	Tropical	3862	21.8	31.2	5.8	5	4.9	5.2	0.3		Yes	Stated as pasture	Tropical Forest	4	4	2	Fig. 2	140	70	23.3333	9	155	45	15	9	Geissen, V. & Guzman, G. M. Fertility of tropical soils under different land use systems - a case study of soils in Tabasco, Mexico. Applied Soil Ecology 31, 169-178, doi:10.1016/j.apsoil.2005.02.012 (2006).
Pasture to woodland	Germany	Temperate										Yes	Stated as grasslands	Deciduous	11	11	3	Figs 4 and 5	220	125	47.2456	7	60	45	17.0084	7	Keplin, B. & Broll, G. Earthworms and dehydrogenase activity of urban biotopes. Soil Biology & Biochemistry 29, 533-536 (1997).
Pasture to woodland	Ireland	Temperate	>250	20.5	23.7	11	9.6	7.3	5.5	-1.8		Yes	Stated as pasture	Deciduous	110	110	5	Fig. 2 Jan data	158	38	19	4	199	48	24	4	Little, D. & Bolger, T. The effects of contrasting land uses on soil properties and animal communities in brown earth soils. Biology and Environment-Proceedings of the Royal Irish Academy 95B, 183-193 (1995).
Pasture to woodland	Ireland	Temperate	>250	20.5	20.5	11	6.7	7.3	4	-3.3		Yes	Stated as pasture	Conifer	110	110	5	Fig. 2 Jan data	158	38	19	4	40	80	40	4	Little, D. & Bolger, T. The effects of contrasting land uses on soil properties and animal communities in brown earth soils. Biology and Environment-Proceedings of the Royal Irish Academy 95B, 183-193 (1995).
Pasture to woodland	Puerto Rico	Tropical	3456							0		Yes	Stated as pasture	Tropical Forest	60	60	5	Table 2	794	204	102	4	212	100	50	4	Liu, Z.G., Zou, X.M., 2002. Exotic earthworms accelerate plant litter decomposition in a Puerto Rican pasture and a wet forest. Ecological Applications 12, 1406-1417.
Pasture to woodland	New Zealand	Temperate	1100					5.6	5.6	0		Yes	Stated as stocked with Ewes	Conifer	3	3	1	Table 3 data for Autumn 1976	457	136.486	78.8	3	170	98.5537	56.9	3	McMillan, J.H., 1981. BIOLOGICAL STUDIES OF THE EFFECTS OF FARM-FORESTRY MANAGEMENT OF PASTURE - EARTHWORMS. New Zealand Journal of Agricultural Research 24, 259-265.
Pasture to woodland	Czech Republic	Temperate										No	Stated as fallow	Deciduous	60	60	5	Table 2	214.4	115.5	51.6532	5	97.5	58.7	26.2514	5	Pizl, V., 1999. Earthworm succession in abandoned fields - a comparison of deductive and sequential approaches to study. Pedobiologia 43, 705-712.
Pasture to woodland	Czech Republic	Temperate										No	Stated as fallow	Conifer	60	60	5	Table 2	183.8	59.8	26.7434	5	239.3	93.5	41.8145	5	Pizl, V., 1999. Earthworm succession in abandoned fields - a comparison of deductive and sequential approaches to study. Pedobiologia 43, 705-712.
Pasture to woodland	Puerto Rico	Tropical	2500									Yes	Stated as pasture	Tropical Forest	25-40	25	5	Table 1	273.7	49.6267	20.26	6	172	44.5807	18.2	6	Sanchez-De Leon, Y., Zou, X. M., Borges, S. & Ruan, H. H. Recovery of native earthworms in abandoned tropical pastures. Conservation Biology 17, 999-1006 (2003)
Pasture to woodland	Puerto Rico	Tropical	2500									Yes	Stated as pasture	Tropical Forest	>77	77	5	Table 1	273.7	49.6267	20.26	6	92.23	49.5532	20.23	6	Sanchez-De Leon, Y., Zou, X. M., Borges, S. & Ruan, H. H. Recovery of native earthworms in abandoned tropical pastures. Conservation Biology 17, 999-1006 (2003)
Pasture to woodland	USA	Temperate	900									No	Stated as abandoned sucessional land	Deciduous	40-60	40	4	Fig. 1	270	110.227	45	6	710	244.949	100	6	Smith, R. G. et al. Diversity and abundance of earthworms across an agricultural land-use intensity gradient. Soil & Tillage Research 100, 83-88, doi:10.1016/j.still.2008.04.009 (2008).
Pasture to woodland	USA	Temperate	900									No	Stated as abandoned sucessional land	Conifer	40-60	40	4	Fig. 1	230	110.227	45	6	165	171.464	70	6	Smith, R. G. et al. Diversity and abundance of earthworms across an agricultural land-use intensity gradient. Soil & Tillage Research 100, 83-88, doi:10.1016/j.still.2008.04.009 (2008).
Pasture to woodland	New Zealand	Temperate	1490									Yes	Stated pastures for stock grazing	Conifer	2	2	1	Table 6	547	112.583	65	3	287	114.315	66	3	Yeates, G.W., Hawke, M.F., Rijkse, W.C., 2000. Changes in soil fauna and soil conditions under Pinus radiata agroforestry regimes during a 25-year tree rotation. Biology and Fertility of Soils 31, 391-406
Pasture to woodland	New Zealand	Temperate	1490									Yes	Stated pastures for stock grazing	Conifer	13	13	3	Table 6	368	130	65	4	1.25	2.5	1.25	4	Yeates, G.W., Hawke, M.F., Rijkse, W.C., 2000. Changes in soil fauna and soil conditions under Pinus radiata agroforestry regimes during a 25-year tree rotation. Biology and Fertility of Soils 31, 391-406
Pasture to woodland	New Zealand	Temperate	1490									Yes	Stated pastures for stock grazing	Conifer	25	25	4	Table 6	435	196	98	4	8	14	7	4	Yeates, G.W., Hawke, M.F., Rijkse, W.C., 2000. Changes in soil fauna and soil conditions under Pinus radiata agroforestry regimes during a 25-year tree rotation. Biology and Fertility of Soils 31, 391-406
Pasture to woodland	USA (Hawaii)	Tropical	4600			9	7.3	4.9	4.8	-0.1		No	Stated as sucessional land	Plantation	2	2	1	Table 2	173	100.7	50.35	4	151	16	8	4	Zou, X. & Bashkin, M. Soil carbon accretion and earthworm recovery following revegetation in abandoned sugarcane fields. Soil Biology & Biochemistry 30, 825-830 (1998).
Pasture to woodland	USA (Hawaii)	Tropical	4600			9	8.3	4.9	4.65	-0.25		No	Stated as sucessional land	Plantation	4	4	2	Table 2	173	100.7	50.35	4	154	58	29	4	Zou, X. & Bashkin, M. Soil carbon accretion and earthworm recovery following revegetation in abandoned sugarcane fields. Soil Biology & Biochemistry 30, 825-830 (1998).
Pasture to woodland	USA (Hawaii)	Tropical	4600			9	8.8	4.9	4.5	-0.4		No	Stated as sucessional land	Plantation	10	10	3	Table 2	173	100.7	50.35	4	398	184	92	4	Zou, X. & Bashkin, M. Soil carbon accretion and earthworm recovery following revegetation in abandoned sugarcane fields. Soil Biology & Biochemistry 30, 825-830 (1998).
Pasture to woodland	Puerto Rico	Tropical	3500									Yes	Stated as an active pasture	Tropical Forest	>66	66	5	Table 1	480	15.6	9.00666	3	208	11.53	6.65685	3	Zou, X.M., Arandes-Perez, B., Capo-Ramos, D., Gutierrez-Santiago, J., Rosario-Santiago, M., 2006. Comparisons of earthworm community structure between an active pasture and an adjacent tropical wet forest in Puerto Rico. Caribbean Journal of Science 42, 311-314.
