# Supplementary material for: Land-use and land-management change: relationships with earthworm and fungi communities and soil structural properties
Source: BMC Ecol. 2013 Dec 1;13:46. doi: 10.1186/1472-6785-13-46 (PMC4219611; doi:10.1186/1472-6785-13-46)
Supplement: Additional file 3 — Meta-analysis data-sets for the effects of land management and land-use changes on soil fungal community parameters. [file 1472-6785-13-46-S3.xlsx]

## Sheet: Sheet1
Land-use conversion	Study_code	Country	Location	Koeppen_climate	Koeppen_code	Mean_Annual_Precipitation	Soil_texture	Sample_year	Sample_month	Sample_depth	Metric_type1	Metric_type2	Metric_units	Metric_notes	Transition_type	Transition_description	Transition_notes	LU1_year	LU2_year	Year_of_change	Years_since_change	Crop_sampled	Crop_other	Crop_tillage	Is pasture grazed?	Forest class	Forest species	LU1_OM	LU2_OM	LU1_ph	LU2_ph	Data_source_in_paper	Source_ES	Source_means	Source_SD	LU1_N	LU2_N	LU1_mean	LU2_mean	LU1_sd	LU2_sd	Primary reference source
Arable to pasture	P13	USA	Watkinsville, Georgia	Temperate	Cfa	1250	Sandy loam; loam; sandy clay loam	1997	May	0_20	Biomass	Glomalin	mg Total protein g-1	Dry-stable aggregates following Wright & Upadhyaya 1996;1998.	Change	Conservation Tillage (System1) vs Pasture (System2)	Tall fescue; some Bermudagrass; Grazed seasonally at moderate stocking density.	1974	1978	1978	20	Soybean,Sorghum,Cotton, Wheat,Rye,Barley,Clover.			Yes			1.35	1.92			Table 3.	4	2	5	4	4	0.91	0.92	0.091	0.092	Franzluebbers, A. J., S. F. Wright, et al. (2000) Soil aggregation and glomalin under pastures in the Southern Piedmont USA. Soil Science Society of America Journal 64: 1018-1026.
Arable to pasture	P13	USA	Watkinsville, Georgia	Temperate	Cfa	1250	Sandy loam; loam; sandy clay loam	1997	May	0_20	Biomass	Glomalin	mg Immunoreactive protein g-1	Dry-stable aggregates following Wright & Upadhyaya 1996;1998.	Change	Conservation Tillage (System1) vs Pasture (System2)	Tall fescue; some Bermudagrass; Grazed seasonally at moderate stocking density.	1974	1978	1978	20	Soybean,Sorghum,Cotton, Wheat,Rye,Barley,Clover.			Yes			1.35	1.92			Table 3.	4	2	5	4	4	0.36	0.38	0.036	0.038	Franzluebbers, A. J., S. F. Wright, et al. (2000) Soil aggregation and glomalin under pastures in the Southern Piedmont USA. Soil Science Society of America Journal 64: 1018-1026.
Arable to pasture	P13	USA	Watkinsville, Georgia	Temperate	Cfa	1250	Sandy loam; loam; sandy clay loam	1997	May	0_20	Biomass	Glomalin	mg Total protein g-1	Dry-stable aggregates following Wright & Upadhyaya 1996;1998.	Comparison	Conservation Tillage (System1) vs 40yr Grassland (System10)	Coastal Bermudagrass; hayed.	1974	1957		40	Soybean,Sorghum,Cotton, Wheat,Rye,Barley,Clover.			No			1.35	1.83			Table 6.	4	2	5	4	4	0.91	1.01	0.091	0.101	Franzluebbers, A. J., S. F. Wright, et al. (2000) Soil aggregation and glomalin under pastures in the Southern Piedmont USA. Soil Science Society of America Journal 64: 1018-1026.
Arable to pasture	P13	USA	Watkinsville, Georgia	Temperate	Cfa	1250	Sandy loam; loam; sandy clay loam	1997	May	0_20	Biomass	Glomalin	mg Immunoreactive protein g-1	Dry-stable aggregates following Wright & Upadhyaya 1996;1998.	Comparison	Conservation Tillage (System1) vs 40yr Grassland (System10)	Coastal Bermudagrass; hayed.	1974	1957		40	Soybean,Sorghum,Cotton, Wheat,Rye,Barley,Clover.			No			1.35	1.83			Table 6.	4	2	5	4	4	0.36	0.39	0.036	0.039	Franzluebbers, A. J., S. F. Wright, et al. (2000) Soil aggregation and glomalin under pastures in the Southern Piedmont USA. Soil Science Society of America Journal 64: 1018-1026.
Arable to pasture	P13	USA	Watkinsville, Georgia	Temperate	Cfa	1250	Sandy loam; loam; sandy clay loam	1997	May	0_20	Biomass	Glomalin	mg Total protein g-1	Dry-stable aggregates following Wright & Upadhyaya 1996;1998.	Comparison	Conservation Tillage (System1) vs 50yr Grassland (System13)	Tall fescue	1974	1947		50	Soybean,Sorghum,Cotton, Wheat,Rye,Barley,Clover.			Yes			1.35	2.51			Table 6.	4	2	5	4	4	0.91	1.07	0.091	0.107	Franzluebbers, A. J., S. F. Wright, et al. (2000) Soil aggregation and glomalin under pastures in the Southern Piedmont USA. Soil Science Society of America Journal 64: 1018-1026.
Arable to pasture	P13	USA	Watkinsville, Georgia	Temperate	Cfa	1250	Sandy loam; loam; sandy clay loam	1997	May	0_20	Biomass	Glomalin	mg Immunoreactive protein g-1	Dry-stable aggregates following Wright & Upadhyaya 1996;1998.	Comparison	Conservation Tillage (System1) vs 50yr Grassland (System13)	Tall fescue	1974	1947		50	Soybean,Sorghum,Cotton, Wheat,Rye,Barley,Clover.			Yes			1.35	2.51			Table 6.	4	2	5	4	4	0.36	0.41	0.036	0.041	Franzluebbers, A. J., S. F. Wright, et al. (2000) Soil aggregation and glomalin under pastures in the Southern Piedmont USA. Soil Science Society of America Journal 64: 1018-1026.
Arable to pasture	P13	USA	Watkinsville, Georgia	Temperate	Cfa	1250	Sandy loam; loam; sandy clay loam	1997	May	0_20	Biomass	Glomalin	mg Total protein g-1	Dry-stable aggregates following Wright & Upadhyaya 1996;1998.	Comparison	Conservation Tillage (System1) vs 15yr Grassland (System8)	Coastal Bermudagrass; hayed.	1974	1983		15	Soybean,Sorghum,Cotton, Wheat,Rye,Barley,Clover.			No			1.35	1.68			Table 3.	4	2	5	4	4	0.91	0.97	0.091	0.097	Franzluebbers, A. J., S. F. Wright, et al. (2000) Soil aggregation and glomalin under pastures in the Southern Piedmont USA. Soil Science Society of America Journal 64: 1018-1026.
Arable to pasture	P13	USA	Watkinsville, Georgia	Temperate	Cfa	1250	Sandy loam; loam; sandy clay loam	1997	May	0_20	Biomass	Glomalin	mg Immunoreactive protein g-1	Dry-stable aggregates following Wright & Upadhyaya 1996;1998.	Comparison	Conservation Tillage (System1) vs 15yr Grassland (System8)	Coastal Bermudagrass; hayed.	1974	1983		15	Soybean,Sorghum,Cotton, Wheat,Rye,Barley,Clover.			No			1.35	1.68			Table 3.	4	2	5	4	4	0.36	0.44	0.036	0.044	Franzluebbers, A. J., S. F. Wright, et al. (2000) Soil aggregation and glomalin under pastures in the Southern Piedmont USA. Soil Science Society of America Journal 64: 1018-1026.
Arable to pasture	P13	USA	Watkinsville, Georgia	Temperate	Cfa	1250	Sandy loam; loam; sandy clay loam	1997	May	0_20	Biomass	Glomalin	mg Total protein g-1	Dry-stable aggregates following Wright & Upadhyaya 1996;1998.	Comparison	Conservation Tillage (System1) vs 6yr Grassland (System9)	Coastal Bermudagrass after cropping	1974	1991		6	Soybean,Sorghum,Cotton, Wheat,Rye,Barley,Clover.			No			1.35	1.48			Table 3.	4	2	5	4	4	0.91	0.94	0.091	0.094	Franzluebbers, A. J., S. F. Wright, et al. (2000) Soil aggregation and glomalin under pastures in the Southern Piedmont USA. Soil Science Society of America Journal 64: 1018-1026.
Arable to pasture	P13	USA	Watkinsville, Georgia	Temperate	Cfa	1250	Sandy loam; loam; sandy clay loam	1997	May	0_20	Biomass	Glomalin	mg Immunoreactive protein g-1	Dry-stable aggregates following Wright & Upadhyaya 1996;1998.	Comparison	Conservation Tillage (System1) vs 6yr Grassland (System9)	Coastal Bermudagrass after cropping	1974	1991		6	Soybean,Sorghum,Cotton, Wheat,Rye,Barley,Clover.			No			1.35	1.48			Table 3.	4	2	5	4	4	0.36	0.45	0.036	0.045	Franzluebbers, A. J., S. F. Wright, et al. (2000) Soil aggregation and glomalin under pastures in the Southern Piedmont USA. Soil Science Society of America Journal 64: 1018-1026.
Arable to pasture	P13	USA	Watkinsville, Georgia	Temperate	Cfa	1250	Sandy loam; loam; sandy clay loam	1997	May	0_20	Biomass	Glomalin	mg Total protein g-1	Dry-stable aggregates following Wright & Upadhyaya 1996;1998.	Comparison	Conservation Tillage (System1) vs 10yr Grassland (System11)	Tall fescue; grazed	1974	1987		10	Soybean,Sorghum,Cotton, Wheat,Rye,Barley,Clover.			Yes			1.35	1.75			Table 3./Table 5.	4	2	5	4	4	0.91	1.05	0.091	0.105	Franzluebbers, A. J., S. F. Wright, et al. (2000) Soil aggregation and glomalin under pastures in the Southern Piedmont USA. Soil Science Society of America Journal 64: 1018-1026.
Arable to pasture	P13	USA	Watkinsville, Georgia	Temperate	Cfa	1250	Sandy loam; loam; sandy clay loam	1997	May	0_20	Biomass	Glomalin	mg Immunoreactive protein g-1	Dry-stable aggregates following Wright & Upadhyaya 1996;1998.	Comparison	Conservation Tillage (System1) vs 10yr Grassland (System11)	Tall fescue; grazed	1974	1987		10	Soybean,Sorghum,Cotton, Wheat,Rye,Barley,Clover.			Yes			1.35	1.75			Table 3./Table 5.	4	2	5	4	4	0.36	0.5	0.036	0.05	Franzluebbers, A. J., S. F. Wright, et al. (2000) Soil aggregation and glomalin under pastures in the Southern Piedmont USA. Soil Science Society of America Journal 64: 1018-1026.
Arable to pasture	P13	USA	Watkinsville, Georgia	Temperate	Cfa	1250	Sandy loam; loam; sandy clay loam	1997	May	0_20	Biomass	Glomalin	mg Total protein g-1	Dry-stable aggregates following Wright & Upadhyaya 1996;1998.	Comparison	Conservation Tillage (System1) vs 17yr Grassland (System12)	Tall fescue; grazed	1974	1980		17	Soybean,Sorghum,Cotton, Wheat,Rye,Barley,Clover.			Yes			1.35	2.69			Table 3./Table 5.	4	2	5	4	4	0.91	1.82	0.091	0.182	Franzluebbers, A. J., S. F. Wright, et al. (2000) Soil aggregation and glomalin under pastures in the Southern Piedmont USA. Soil Science Society of America Journal 64: 1018-1026.
Arable to pasture	P13	USA	Watkinsville, Georgia	Temperate	Cfa	1250	Sandy loam; loam; sandy clay loam	1997	May	0_20	Biomass	Glomalin	mg Immunoreactive protein g-1	Dry-stable aggregates following Wright & Upadhyaya 1996;1998.	Comparison	Conservation Tillage (System1) vs 17yr Grassland (System12)	Tall fescue; grazed	1974	1980		17	Soybean,Sorghum,Cotton, Wheat,Rye,Barley,Clover.			Yes			1.35	2.69			Table 3./Table 5.	4	2	5	4	4	0.36	0.56	0.036	0.056	Franzluebbers, A. J., S. F. Wright, et al. (2000) Soil aggregation and glomalin under pastures in the Southern Piedmont USA. Soil Science Society of America Journal 64: 1018-1026.
Arable to pasture	P16	Germany	Kreinitz, Saxony	Temperate	Cfb	575	Loamy sand	2005	June	0_10	Biomass	PLFA	% fungal PLFAs	Fatty acids extracted from 25g soil.	Change	Intensive vs Fallow plots	tural succession vegetation	1999	1999	1999	6	Rye			No			1.42	1.61	5.3	5.6	Figure 2.	1	2	2	6	6	10	8.33	1.15126	1.4452	Hamer, U., F. MakesChin, et al. (2008) Soil organic matter and microbial community structure in set-aside and intensively managed arable soils in NE-Saxony, Germany. Applied Soil Ecology 40(3): 465-475.
Arable to pasture	P16	Germany	Kreinitz, Saxony	Temperate	Cfb	575	Loamy sand	2005	September	0_10	Biomass	PLFA	% fungal PLFAs	Fatty acids extracted from 25g soil.	Change	Intensive vs Fallow plots	tural succession vegetation	1999	1999	1999	6	Rye			No			1.37	1.61	5.2	5.6	Figure 2.	1	2	2	6	6	6.9	8.09	2.03308	5.24191	Hamer, U., F. MakesChin, et al. (2008) Soil organic matter and microbial community structure in set-aside and intensively managed arable soils in NE-Saxony, Germany. Applied Soil Ecology 40(3): 465-475.
Arable to pasture	P17	Sweden	Trolleholm, Lund	Continental	Dfb	601		1997	November	0_5	Biomass	NLFA	n mol g-1	Fatty acid 16:1w5c	Change	Agricultural field vs natural Colonization plots	No plants sown		1996	1996	1.5				No							Table 1.	2	2	2	5	3	6	17.9	4.7	3.6	Hedlund, K. (2002) Soil microbial community structure in relation to vegetation management on former agricultural land. Soil Biology & Biochemistry 34(9): 1299-1307.
Arable to pasture	P17	Sweden	Trolleholm, Lund	Continental	Dfb	601		1997	November	0_5	Biomass	NLFA	n mol g-1	Fatty acid 16:1w5c	Change	Agricultural field vs Sown plots	High diversity sown mixture.		1996	1996	1.5				No							Table 1.	2	2	2	5	3	6	7.6	4.7	3	Hedlund, K. (2002) Soil microbial community structure in relation to vegetation management on former agricultural land. Soil Biology & Biochemistry 34(9): 1299-1307.
Arable to pasture	P17	Sweden	Trolleholm, Lund	Continental	Dfb	601		1997	November	0_5	Biomass	PLFA	n mol g-1	Fatty acids 18:2w6	Change	Agricultural field vs natural Colonization plots	No plants sown		1996	1996	1.5				No							Table 1.	2	2	2	5	3	1.19	6.4	0.61	1.23	Hedlund, K. (2002) Soil microbial community structure in relation to vegetation management on former agricultural land. Soil Biology & Biochemistry 34(9): 1299-1307.
Arable to pasture	P17	Sweden	Trolleholm, Lund	Continental	Dfb	601		1997	November	0_5	Biomass	PLFA	n mol g-1	Fatty acids 18:2w6	Change	Agricultural field vs Sown plots	High diversity sown mixture.		1996	1996	1.5				No							Table 1.	2	2	2	5	3	1.19	9.3	0.61	2.47	Hedlund, K. (2002) Soil microbial community structure in relation to vegetation management on former agricultural land. Soil Biology & Biochemistry 34(9): 1299-1307.
Arable to pasture	P18	USA	Columbia, Missouri	Continental	Dfa	973	Silt loam	1992	November	0_10	Biomass	Hyphae	μg g soil -1	Soil dilution, stained, added to agar suspension and hyphae measured.	Comparison	Sanborn Field plot 17 (ConvTill, NoFert) vs plot 23 (Grass, No Fert)		1888	1888		104	Maize						1.9	3.1	4.7	5.1	Table 4.	1	2	2	3	3	33.3	42	2.2	3.3	Jordan, D., R. J. Kremer, et al. (1995) EVALUATION OF MICROBIAL METHODS AS POTENTIAL INDICATORS OF SOIL QUALITY IN HISTORICAL AGRICULTURAL FIELDS. Biology and Fertility of Soils 19(4): 297-302.
Arable to pasture	P18	USA	Columbia, Missouri	Continental	Dfa	973	Silt loam	1992	November	0_10	Biomass	Hyphae	μg g soil -1	Soil dilution, stained, added to agar suspension and hyphae measured.	Comparison	Sanborn Field plot 6 (ConvTill, Full Fert) vs plot 22 (Grass, Full Fert)		1888	1888		104	Maize						2.4	4	5.5	6.1	Table 4.	1	2	2	3	3	29.4	39.1	1.2	2.8	Jordan, D., R. J. Kremer, et al. (1995) EVALUATION OF MICROBIAL METHODS AS POTENTIAL INDICATORS OF SOIL QUALITY IN HISTORICAL AGRICULTURAL FIELDS. Biology and Fertility of Soils 19(4): 297-302.
Arable to pasture	P18	USA	Columbia, Missouri	Continental	Dfa	973	Silt loam	1992	November	0_10	Biomass	Hyphae	μg g soil -1	Soil dilution, stained, added to agar suspension and hyphae measured.	Comparison	Sanborn Field plot 18 (ConvTill, Full Fert) vs plot 22 (Grass, Full Fert)		1888	1888		104	Maize						2.7	4	6.1	6.1	Table 4.	1	2	2	3	3	9.9	39.1	1.9	2.8	Jordan, D., R. J. Kremer, et al. (1995) EVALUATION OF MICROBIAL METHODS AS POTENTIAL INDICATORS OF SOIL QUALITY IN HISTORICAL AGRICULTURAL FIELDS. Biology and Fertility of Soils 19(4): 297-302.
Arable to pasture	P187	Italy	Pisa	Temperate	Csa	948	Loam	2005	April	0_10	Colonisation	Root length	% root length with AM	Stained with lactic acid, grid intersect method.	Comparison	MW Cropping vs Uncultivated		1996	1996			Wheat	Maize	Conventional	No					8.19	8.23	Table 4.	1	2	2	3	3	9.37	5.93	0.952628	0.207846	Pellegrino, E., C. Di Bene, et al. (2011) Impact on soil quality of a 10-year-old short-rotation coppice poplar stand compared with intensive agricultural and uncultivated systems in a Mediterranean area. Agriculture Ecosystems & Environment 140(1-2): 245-254.
Arable to pasture	P187	Italy	Pisa	Temperate	Csa	948	Loam	2005	April	0_10	Biomass	Spores	Number of spores g-1	50g sample, wet sieving and decanting, microscope	Comparison	MW Cropping vs Uncultivated		1996	1996			Wheat	Maize	Conventional	No					8.19	8.23	Table 4.	1	2	2	3	3	5.68	4.63	0.554256	0.32909	Pellegrino, E., C. Di Bene, et al. (2011) Impact on soil quality of a 10-year-old short-rotation coppice poplar stand compared with intensive agricultural and uncultivated systems in a Mediterranean area. Agriculture Ecosystems & Environment 140(1-2): 245-254.
Arable to pasture	P2	USA	Batavia, Illinois	Continental	Dfa		Fine-silty	1999	August	0_5	Biomass	PLFA	n mol g-1	Fatty acid 16:1w5c	Change	Corn crop (CD) vs Prairie (PLD)		1969	1997	1997	3	Maize						6.3	5.91	5.85	6.06	Table 2.	1	2	2	5	5	3.6	7.19	1.88	1.16	Allison, V. J., R. M. Miller, et al. (2005) Changes in soil microbial community structure in a tallgrass prairie chronosequence. Soil Science Society of America Journal 69(5): 1412-1421.
Arable to pasture	P2	USA	Batavia, Illinois	Continental	Dfa		Fine-silty	1999	August	0_5	Biomass	PLFA	n mol g-1	Fatty acid 16:1w5c	Change	Corn crop (CD) vs Prairie (N3D)		1969	1993	1993	7	Maize						6.3	7.18	5.85	6.83	Table 2.	1	2	2	5	5	3.6	9.55	1.88	4.6	Allison, V. J., R. M. Miller, et al. (2005) Changes in soil microbial community structure in a tallgrass prairie chronosequence. Soil Science Society of America Journal 69(5): 1412-1421.
Arable to pasture	P2	USA	Batavia, Illinois	Continental	Dfa		Fine-silty	1999	August	0_5	Biomass	PLFA	n mol g-1	Fatty acid 16:1w5c	Change	Corn crop (CD) vs Prairie (18D)		1969	1992	1992	8	Maize						6.3	7.31	5.85	6.29	Table 2.	1	2	2	5	5	3.6	12.45	1.88	0.99	Allison, V. J., R. M. Miller, et al. (2005) Changes in soil microbial community structure in a tallgrass prairie chronosequence. Soil Science Society of America Journal 69(5): 1412-1421.
Arable to pasture	P2	USA	Batavia, Illinois	Continental	Dfa		Fine-silty	1999	August	0_5	Biomass	PLFA	n mol g-1	Fatty acid 16:1w5c	Change	Corn crop (CD) vs Prairie (14D)		1969	1985	1985	15	Maize						6.3	6.17	5.85	6.49	Table 2.	1	2	2	5	5	3.6	9.45	1.88	1.36	Allison, V. J., R. M. Miller, et al. (2005) Changes in soil microbial community structure in a tallgrass prairie chronosequence. Soil Science Society of America Journal 69(5): 1412-1421.
Arable to pasture	P2	USA	Batavia, Illinois	Continental	Dfa		Fine-silty	1999	August	0_5	Biomass	PLFA	n mol g-1	Fatty acid 16:1w5c	Change	Corn crop (CD) vs Prairie (11D)		1969	1984	1984	16	Maize						6.3	7.82	5.85	6.74	Table 2.	1	2	2	5	5	3.6	13.78	1.88	1.24	Allison, V. J., R. M. Miller, et al. (2005) Changes in soil microbial community structure in a tallgrass prairie chronosequence. Soil Science Society of America Journal 69(5): 1412-1421.
Arable to pasture	P2	USA	Batavia, Illinois	Continental	Dfa		Fine-silty	1999	August	0_5	Biomass	PLFA	n mol g-1	Fatty acid 16:1w5c	Change	Corn crop (CD) vs Prairie (8D)		1969	1981	1981	18	Maize						6.3	8.85	5.85	6.79	Table 2.	1	2	2	5	5	3.6	12.65	1.88	0.99	Allison, V. J., R. M. Miller, et al. (2005) Changes in soil microbial community structure in a tallgrass prairie chronosequence. Soil Science Society of America Journal 69(5): 1412-1421.
Arable to pasture	P2	USA	Batavia, Illinois	Continental	Dfa		Fine-silty	1999	August	0_5	Biomass	PLFA	n mol g-1	Fatty acid 16:1w5c	Change	Corn crop (CD) vs Prairie (5D)		1969	1978	1978	21	Maize						6.3	9.09	5.85	7.16	Table 2.	1	2	2	5	5	3.6	13.3	1.88	4.99	Allison, V. J., R. M. Miller, et al. (2005) Changes in soil microbial community structure in a tallgrass prairie chronosequence. Soil Science Society of America Journal 69(5): 1412-1421.
Arable to pasture	P2	USA	Batavia, Illinois	Continental	Dfa		Fine-silty	1999	August	0_5	Biomass	PLFA	n mol g-1	Fatty acid 16:1w5c	Change	Corn crop (CD) vs Prairie (3D)		1969	1977	1977	23	Maize						6.3	9.25	5.85	6.51	Table 2.	1	2	2	5	5	3.6	11.97	1.88	2.49	Allison, V. J., R. M. Miller, et al. (2005) Changes in soil microbial community structure in a tallgrass prairie chronosequence. Soil Science Society of America Journal 69(5): 1412-1421.
Arable to pasture	P2	USA	Batavia, Illinois	Continental	Dfa		Fine-silty	1999	August	0_5	Biomass	PLFA	n mol g-1	Fatty acid 16:1w5c	Change	Corn crop (CD) vs Prairie (1D)		1969	1975	1975	25	Maize						6.3	8.15	5.85	5.93	Table 2.	1	2	2	5	5	3.6	9.61	1.88	4.11	Allison, V. J., R. M. Miller, et al. (2005) Changes in soil microbial community structure in a tallgrass prairie chronosequence. Soil Science Society of America Journal 69(5): 1412-1421.
Arable to pasture	P2	USA	Batavia, Illinois	Continental	Dfa		Fine-silty	1999	August	0_5	Biomass	PLFA	n mol g-1	Fatty acid 16:1w5c	Change	Soybean crop (CD) vs Prairie (PLD)		1969	1997	1997	3	Soybean						5.9	5.91	6.27	6.06	Table 2.	1	2	2	5	5	3.78	7.19	1.62	1.16	Allison, V. J., R. M. Miller, et al. (2005) Changes in soil microbial community structure in a tallgrass prairie chronosequence. Soil Science Society of America Journal 69(5): 1412-1421.
Arable to pasture	P2	USA	Batavia, Illinois	Continental	Dfa		Fine-silty	1999	August	0_5	Biomass	PLFA	n mol g-1	Fatty acid 16:1w5c	Change	Soybean crop (CD) vs Prairie (N3D)		1969	1993	1993	7	Soybean						5.9	7.18	6.27	6.83	Table 2.	1	2	2	5	5	3.78	9.55	1.62	4.6	Allison, V. J., R. M. Miller, et al. (2005) Changes in soil microbial community structure in a tallgrass prairie chronosequence. Soil Science Society of America Journal 69(5): 1412-1421.
Arable to pasture	P2	USA	Batavia, Illinois	Continental	Dfa		Fine-silty	1999	August	0_5	Biomass	PLFA	n mol g-1	Fatty acid 16:1w5c	Change	Soybean crop (CD) vs Prairie (18D)		1969	1992	1992	8	Soybean						5.9	7.31	6.27	6.29	Table 2.	1	2	2	5	5	3.78	12.45	1.62	0.99	Allison, V. J., R. M. Miller, et al. (2005) Changes in soil microbial community structure in a tallgrass prairie chronosequence. Soil Science Society of America Journal 69(5): 1412-1421.
Arable to pasture	P2	USA	Batavia, Illinois	Continental	Dfa		Fine-silty	1999	August	0_5	Biomass	PLFA	n mol g-1	Fatty acid 16:1w5c	Change	Soybean crop (CD) vs Prairie (14D)		1969	1985	1985	15	Soybean						5.9	6.17	6.27	6.49	Table 2.	1	2	2	5	5	3.78	9.45	1.62	1.36	Allison, V. J., R. M. Miller, et al. (2005) Changes in soil microbial community structure in a tallgrass prairie chronosequence. Soil Science Society of America Journal 69(5): 1412-1421.
Arable to pasture	P2	USA	Batavia, Illinois	Continental	Dfa		Fine-silty	1999	August	0_5	Biomass	PLFA	n mol g-1	Fatty acid 16:1w5c	Change	Soybean crop (CD) vs Prairie (11D)		1969	1984	1984	16	Soybean						5.9	7.82	6.27	6.74	Table 2.	1	2	2	5	5	3.78	13.78	1.62	1.24	Allison, V. J., R. M. Miller, et al. (2005) Changes in soil microbial community structure in a tallgrass prairie chronosequence. Soil Science Society of America Journal 69(5): 1412-1421.
Arable to pasture	P2	USA	Batavia, Illinois	Continental	Dfa		Fine-silty	1999	August	0_5	Biomass	PLFA	n mol g-1	Fatty acid 16:1w5c	Change	Soybean crop (CD) vs Prairie (8D)		1969	1981	1981	18	Soybean						5.9	8.85	6.27	6.79	Table 2.	1	2	2	5	5	3.78	12.65	1.62	0.99	Allison, V. J., R. M. Miller, et al. (2005) Changes in soil microbial community structure in a tallgrass prairie chronosequence. Soil Science Society of America Journal 69(5): 1412-1421.
Arable to pasture	P2	USA	Batavia, Illinois	Continental	Dfa		Fine-silty	1999	August	0_5	Biomass	PLFA	n mol g-1	Fatty acid 16:1w5c	Change	Soybean crop (CD) vs Prairie (5D)		1969	1978	1978	21	Soybean						5.9	9.09	6.27	7.16	Table 2.	1	2	2	5	5	3.78	13.3	1.62	4.99	Allison, V. J., R. M. Miller, et al. (2005) Changes in soil microbial community structure in a tallgrass prairie chronosequence. Soil Science Society of America Journal 69(5): 1412-1421.
Arable to pasture	P2	USA	Batavia, Illinois	Continental	Dfa		Fine-silty	1999	August	0_5	Biomass	PLFA	n mol g-1	Fatty acid 16:1w5c	Change	Soybean crop (CD) vs Prairie (3D)		1969	1977	1977	23	Soybean						5.9	9.25	6.27	6.51	Table 2.	1	2	2	5	5	3.78	11.97	1.62	2.49	Allison, V. J., R. M. Miller, et al. (2005) Changes in soil microbial community structure in a tallgrass prairie chronosequence. Soil Science Society of America Journal 69(5): 1412-1421.
Arable to pasture	P2	USA	Batavia, Illinois	Continental	Dfa		Fine-silty	1999	August	0_5	Biomass	PLFA	n mol g-1	Fatty acid 16:1w5c	Change	Soybean crop (CD) vs Prairie (1D)		1969	1975	1975	25	Soybean						5.9	8.15	6.27	5.93	Table 2.	1	2	2	5	5	3.78	9.61	1.62	4.11	Allison, V. J., R. M. Miller, et al. (2005) Changes in soil microbial community structure in a tallgrass prairie chronosequence. Soil Science Society of America Journal 69(5): 1412-1421.
Arable to pasture	P2	USA	Batavia, Illinois	Continental	Dfa		Fine-silty	1999	August	0_5	Biomass	PLFA	n mol g-1	Fatty acids 18:2w6 and 18:1w9	Change	Corn crop (CD) vs Prairie (PLD)		1969	1997	1997	3	Maize						6.3	5.91	5.85	6.06	Table 2.	1	2	2	5	5	10.32	11.44	4.16	1.74	Allison, V. J., R. M. Miller, et al. (2005) Changes in soil microbial community structure in a tallgrass prairie chronosequence. Soil Science Society of America Journal 69(5): 1412-1421.
Arable to pasture	P2	USA	Batavia, Illinois	Continental	Dfa		Fine-silty	1999	August	0_5	Biomass	PLFA	n mol g-1	Fatty acids 18:2w6 and 18:1w9	Change	Corn crop (CD) vs Prairie (N3D)		1969	1993	1993	7	Maize						6.3	7.18	5.85	6.83	Table 2.	1	2	2	5	5	10.32	10.51	4.16	4.4	Allison, V. J., R. M. Miller, et al. (2005) Changes in soil microbial community structure in a tallgrass prairie chronosequence. Soil Science Society of America Journal 69(5): 1412-1421.
Arable to pasture	P2	USA	Batavia, Illinois	Continental	Dfa		Fine-silty	1999	August	0_5	Biomass	PLFA	n mol g-1	Fatty acids 18:2w6 and 18:1w9	Change	Corn crop (CD) vs Prairie (18D)		1969	1992	1992	8	Maize						6.3	7.31	5.85	6.29	Table 2.	1	2	2	5	5	10.32	20.74	4.16	0.96	Allison, V. J., R. M. Miller, et al. (2005) Changes in soil microbial community structure in a tallgrass prairie chronosequence. Soil Science Society of America Journal 69(5): 1412-1421.
Arable to pasture	P2	USA	Batavia, Illinois	Continental	Dfa		Fine-silty	1999	August	0_5	Biomass	PLFA	n mol g-1	Fatty acids 18:2w6 and 18:1w9	Change	Corn crop (CD) vs Prairie (14D)		1969	1985	1985	15	Maize						6.3	6.17	5.85	6.49	Table 2.	1	2	2	5	5	10.32	16.94	4.16	3.25	Allison, V. J., R. M. Miller, et al. (2005) Changes in soil microbial community structure in a tallgrass prairie chronosequence. Soil Science Society of America Journal 69(5): 1412-1421.
Arable to pasture	P2	USA	Batavia, Illinois	Continental	Dfa		Fine-silty	1999	August	0_5	Biomass	PLFA	n mol g-1	Fatty acids 18:2w6 and 18:1w9	Change	Corn crop (CD) vs Prairie (11D)		1969	1984	1984	16	Maize						6.3	7.82	5.85	6.74	Table 2.	1	2	2	5	5	10.32	25.25	4.16	3.57	Allison, V. J., R. M. Miller, et al. (2005) Changes in soil microbial community structure in a tallgrass prairie chronosequence. Soil Science Society of America Journal 69(5): 1412-1421.
Arable to pasture	P2	USA	Batavia, Illinois	Continental	Dfa		Fine-silty	1999	August	0_5	Biomass	PLFA	n mol g-1	Fatty acids 18:2w6 and 18:1w9	Change	Corn crop (CD) vs Prairie (8D)		1969	1981	1981	18	Maize						6.3	8.85	5.85	6.79	Table 2.	1	2	2	5	5	10.32	22.22	4.16	3.31	Allison, V. J., R. M. Miller, et al. (2005) Changes in soil microbial community structure in a tallgrass prairie chronosequence. Soil Science Society of America Journal 69(5): 1412-1421.
Arable to pasture	P2	USA	Batavia, Illinois	Continental	Dfa		Fine-silty	1999	August	0_5	Biomass	PLFA	n mol g-1	Fatty acids 18:2w6 and 18:1w9	Change	Corn crop (CD) vs Prairie (5D)		1969	1978	1978	21	Maize						6.3	9.09	5.85	7.16	Table 2.	1	2	2	5	5	10.32	20.98	4.16	7.58	Allison, V. J., R. M. Miller, et al. (2005) Changes in soil microbial community structure in a tallgrass prairie chronosequence. Soil Science Society of America Journal 69(5): 1412-1421.
Arable to pasture	P2	USA	Batavia, Illinois	Continental	Dfa		Fine-silty	1999	August	0_5	Biomass	PLFA	n mol g-1	Fatty acids 18:2w6 and 18:1w9	Change	Corn crop (CD) vs Prairie (3D)		1969	1977	1977	23	Maize						6.3	9.25	5.85	6.51	Table 2.	1	2	2	5	5	10.32	21.17	4.16	6.28	Allison, V. J., R. M. Miller, et al. (2005) Changes in soil microbial community structure in a tallgrass prairie chronosequence. Soil Science Society of America Journal 69(5): 1412-1421.
Arable to pasture	P2	USA	Batavia, Illinois	Continental	Dfa		Fine-silty	1999	August	0_5	Biomass	PLFA	n mol g-1	Fatty acids 18:2w6 and 18:1w9	Change	Corn crop (CD) vs Prairie (1D)		1969	1975	1975	25	Maize						6.3	8.15	5.85	5.93	Table 2.	1	2	2	5	5	10.32	18.22	4.16	8.05	Allison, V. J., R. M. Miller, et al. (2005) Changes in soil microbial community structure in a tallgrass prairie chronosequence. Soil Science Society of America Journal 69(5): 1412-1421.
Arable to pasture	P2	USA	Batavia, Illinois	Continental	Dfa		Fine-silty	1999	August	0_5	Biomass	PLFA	n mol g-1	Fatty acids 18:2w6 and 18:1w9	Change	Soybean crop (CD) vs Prairie (PLD)		1969	1997	1997	3	Soybean						5.9	5.91	6.27	6.06	Table 2.	1	2	2	5	5	8.8	11.44	3.63	1.74	Allison, V. J., R. M. Miller, et al. (2005) Changes in soil microbial community structure in a tallgrass prairie chronosequence. Soil Science Society of America Journal 69(5): 1412-1421.
Arable to pasture	P2	USA	Batavia, Illinois	Continental	Dfa		Fine-silty	1999	August	0_5	Biomass	PLFA	n mol g-1	Fatty acids 18:2w6 and 18:1w9	Change	Soybean crop (CD) vs Prairie (N3D)		1969	1993	1993	7	Soybean						5.9	7.18	6.27	6.83	Table 2.	1	2	2	5	5	8.8	10.51	3.63	4.4	Allison, V. J., R. M. Miller, et al. (2005) Changes in soil microbial community structure in a tallgrass prairie chronosequence. Soil Science Society of America Journal 69(5): 1412-1421.
Arable to pasture	P2	USA	Batavia, Illinois	Continental	Dfa		Fine-silty	1999	August	0_5	Biomass	PLFA	n mol g-1	Fatty acids 18:2w6 and 18:1w9	Change	Soybean crop (CD) vs Prairie (18D)		1969	1992	1992	8	Soybean						5.9	7.31	6.27	6.29	Table 2.	1	2	2	5	5	8.8	20.74	3.63	0.96	Allison, V. J., R. M. Miller, et al. (2005) Changes in soil microbial community structure in a tallgrass prairie chronosequence. Soil Science Society of America Journal 69(5): 1412-1421.
Arable to pasture	P2	USA	Batavia, Illinois	Continental	Dfa		Fine-silty	1999	August	0_5	Biomass	PLFA	n mol g-1	Fatty acids 18:2w6 and 18:1w9	Change	Soybean crop (CD) vs Prairie (14D)		1969	1985	1985	15	Soybean						5.9	6.17	6.27	6.49	Table 2.	1	2	2	5	5	8.8	16.94	3.63	3.25	Allison, V. J., R. M. Miller, et al. (2005) Changes in soil microbial community structure in a tallgrass prairie chronosequence. Soil Science Society of America Journal 69(5): 1412-1421.
Arable to pasture	P2	USA	Batavia, Illinois	Continental	Dfa		Fine-silty	1999	August	0_5	Biomass	PLFA	n mol g-1	Fatty acids 18:2w6 and 18:1w9	Change	Soybean crop (CD) vs Prairie (11D)		1969	1984	1984	16	Soybean						5.9	7.82	6.27	6.74	Table 2.	1	2	2	5	5	8.8	25.25	3.63	3.57	Allison, V. J., R. M. Miller, et al. (2005) Changes in soil microbial community structure in a tallgrass prairie chronosequence. Soil Science Society of America Journal 69(5): 1412-1421.
Arable to pasture	P2	USA	Batavia, Illinois	Continental	Dfa		Fine-silty	1999	August	0_5	Biomass	PLFA	n mol g-1	Fatty acids 18:2w6 and 18:1w9	Change	Soybean crop (CD) vs Prairie (8D)		1969	1981	1981	18	Soybean						5.9	8.85	6.27	6.79	Table 2.	1	2	2	5	5	8.8	22.22	3.63	3.31	Allison, V. J., R. M. Miller, et al. (2005) Changes in soil microbial community structure in a tallgrass prairie chronosequence. Soil Science Society of America Journal 69(5): 1412-1421.
Arable to pasture	P2	USA	Batavia, Illinois	Continental	Dfa		Fine-silty	1999	August	0_5	Biomass	PLFA	n mol g-1	Fatty acids 18:2w6 and 18:1w9	Change	Soybean crop (CD) vs Prairie (5D)		1969	1978	1978	21	Soybean						5.9	9.09	6.27	7.16	Table 2.	1	2	2	5	5	8.8	20.98	3.63	7.58	Allison, V. J., R. M. Miller, et al. (2005) Changes in soil microbial community structure in a tallgrass prairie chronosequence. Soil Science Society of America Journal 69(5): 1412-1421.
Arable to pasture	P2	USA	Batavia, Illinois	Continental	Dfa		Fine-silty	1999	August	0_5	Biomass	PLFA	n mol g-1	Fatty acids 18:2w6 and 18:1w9	Change	Soybean crop (CD) vs Prairie (3D)		1969	1977	1977	23	Soybean						5.9	9.25	6.27	6.51	Table 2.	1	2	2	5	5	8.8	21.17	3.63	6.28	Allison, V. J., R. M. Miller, et al. (2005) Changes in soil microbial community structure in a tallgrass prairie chronosequence. Soil Science Society of America Journal 69(5): 1412-1421.
Arable to pasture	P2	USA	Batavia, Illinois	Continental	Dfa		Fine-silty	1999	August	0_5	Biomass	PLFA	n mol g-1	Fatty acids 18:2w6 and 18:1w9	Change	Soybean crop (CD) vs Prairie (1D)		1969	1975	1975	25	Soybean						5.9	8.15	6.27	5.93	Table 2.	1	2	2	5	5	8.8	18.22	3.63	8.05	Allison, V. J., R. M. Miller, et al. (2005) Changes in soil microbial community structure in a tallgrass prairie chronosequence. Soil Science Society of America Journal 69(5): 1412-1421.
Arable to pasture	P20	Austria	Maissau/Riederberg	Continental	Dfb	620		2006	April	0_10	Diversity	Molecular	Chao2 estimator	ITS/LSU cloned sequences	Comparison	Arable (Maissau) vs Grassland (Riederberg)	Arable field bare					Barley			No							Table 1.	1	2	2	5	5	20.4	41.4	3.1	7.1	Klaubauf, S., E. Inselsbacher, et al. (2010) Molecular diversity of fungal communities in agricultural soils from Lower Austria. Fungal Diversity 44(1): 65-75.
Arable to pasture	P20	Austria	Niederschleinz/Riederberg	Continental	Dfb	620		2006	April	0_10	Diversity	Molecular	Chao2 estimator	ITS/LSU cloned sequences	Comparison	Arable (Niederschleinz) vs Grassland (Riederberg)	Arable field bare					Barley			No							Table 1.	1	2	2	5	5	51.3	41.4	12	7.1	Klaubauf, S., E. Inselsbacher, et al. (2010) Molecular diversity of fungal communities in agricultural soils from Lower Austria. Fungal Diversity 44(1): 65-75.
Arable to pasture	P20	Austria	Puckersdorf/Riederberg	Continental	Dfb	620		2006	April	0_10	Diversity	Molecular	Chao2 estimator	ITS/LSU cloned sequences	Comparison	Arable (Purkersdorf) vs Grassland (Riederberg)	Arable field covered by grasses and winter barley.					Barley			No							Table 1.	1	2	2	5	5	44.9	41.4	9.5	7.1	Klaubauf, S., E. Inselsbacher, et al. (2010) Molecular diversity of fungal communities in agricultural soils from Lower Austria. Fungal Diversity 44(1): 65-75.
Arable to pasture	P20	Austria	Tulln/Riederberg	Continental	Dfb	620		2006	April	0_10	Diversity	Molecular	Chao2 estimator	ITS/LSU cloned sequences	Comparison	Arable (Tulln) vs Grassland (Riederberg)	Arable field bare					Barley			No							Table 1.	1	2	2	5	5	32.9	41.4	8	7.1	Klaubauf, S., E. Inselsbacher, et al. (2010) Molecular diversity of fungal communities in agricultural soils from Lower Austria. Fungal Diversity 44(1): 65-75.
Arable to pasture	P219	USA	eastern Colorado	Dry	Bsk		Various	2003	November	0_5	Biomass	PLFA	mole% 16:1w5c	PLFAs extracted from 3g soil.	Comparison	WCF vs GRASS	Cultivated for >50 years prior to 1985	1935	1985	1985	18			NoTill	No							Figure 3.	1	3	3	3	3	2.93	10.47	0.93	3.47	Stromberger, M., Z. Shah, et al. (2007) Soil microbial communities of no-till dryland agroecosystems across an evapotranspiration gradient. Applied Soil Ecology 35(1): 94-106.
Arable to pasture	P219	USA	eastern Colorado	Dry	Bsk		Various	2003	November	0_5	Biomass	PLFA	mole% 16:1w5c	PLFAs extracted from 3g soil.	Comparison	WCM vs GRASS	Cultivated for >50 years prior to 1985	1935	1985	1985	18			NoTill	No							Figure 3.	1	3	3	3	3	2.8	10.47	0.93	3.47	Stromberger, M., Z. Shah, et al. (2007) Soil microbial communities of no-till dryland agroecosystems across an evapotranspiration gradient. Applied Soil Ecology 35(1): 94-106.
Arable to pasture	P219	USA	eastern Colorado	Dry	Bsk		Various	2003	November	0_5	Biomass	PLFA	mole% 16:1w5c	PLFAs extracted from 3g soil.	Comparison	WWCM vs GRASS	Cultivated for >50 years prior to 1985	1935	1985	1985	18			NoTill	No							Figure 3.	1	3	3	3	3	2.93	10.47	0.8	3.47	Stromberger, M., Z. Shah, et al. (2007) Soil microbial communities of no-till dryland agroecosystems across an evapotranspiration gradient. Applied Soil Ecology 35(1): 94-106.
Arable to pasture	P219	USA	eastern Colorado	Dry	Bsk		Various	2003	November	0_5	Biomass	PLFA	mole% 16:1w5c	PLFAs extracted from 3g soil.	Comparison	OPP vs GRASS	Cultivated for >50 years prior to 1985	1935	1985	1985	18			NoTill	No							Figure 3.	1	3	3	3	3	2.4	10.47	1.07	3.47	Stromberger, M., Z. Shah, et al. (2007) Soil microbial communities of no-till dryland agroecosystems across an evapotranspiration gradient. Applied Soil Ecology 35(1): 94-106.
Arable to pasture	P22	USA	Calhoun Experimental Forest, South Carolina	Temperate	Cfa	1252	Sandy loam	2006	September	0_7.5	Diversity	Molecular	Operatiol taxonomic units	16S and 18S rR genes	Comparison	Cultivated vs Pasture		1966	1966		40	Wheat, Maize, Sorghum			Yes			2.12	1.75	4.7	4.2	Table 2.	1	1	1	3	3	10.7	14	1.15	2	Lauber, C. L., M. S. Strickland, et al. (2008) The influence of soil properties on the structure of bacterial and fungal communities across land-use types. Soil Biology & Biochemistry 40(9): 2407-2415.
Arable to pasture	P221	Brazil	Benjamin Constant municipality	Tropical	Af	2562		2004	March	0_20	Biomass	Spores	Spore density 100ml soil	Spores extracted from 100cm3 by wet sieving.	Change	Crop vs Pasture		1945	1970	1970	34	Mixed	Mixed	Conventional	Yes							Figure 2.	1	3	3	18	13	233	255	53	58	Sturmer, S. L. and J. O. Siqueira (2011) Species richness and spore abundance of arbuscular mycorrhizal fungi across distinct land uses in Western Brazilian Amazon. Mycorrhiza 21(4): 255-267.
Arable to pasture	P229	Belgium	Melle, Ghent	Temperate	Cfb	745	Sandy loam	2003	October	0_10	Biomass	Hyphae	µg C g-1	200g field moist soil pre-incubated at 12oC for 4 weeks before biomass/hyphal length measured.	Change	Permanent arable vs Temporary grass in 2003.	The grass leys were first established on 28 April 1966, following a long period of arable land (Nevens & Reheul, 2003).	1945	2002	2002	1.5	Maize			Yes			2.11	3.32	6.04	5.42	Raw data (Author contacted)	1	1	1	4	4	40.13	29.71	10.88	7.18	van Eekeren, N., L. Bommele, et al. (2008) Soil biological quality after 36 years of ley-arable cropping, permanent grassland and permanent arable cropping. Applied Soil Ecology 40(3): 432-446.
Arable to pasture	P229	Belgium	Melle, Ghent	Temperate	Cfb	745	Sandy loam	2004	October	0_10	Biomass	Hyphae	µg C g-1	200g field moist soil pre-incubated at 12oC for 4 weeks before biomass/hyphal length measured.	Change	Permanent arable vs Temporary grass in 2004.	The grass leys were first established on 28 April 1966, following a long period of arable land (Nevens & Reheul, 2003).	1945	2002	2002	2.5	Maize			Yes			2.11	3.32	6.04	5.42	Raw data (Author contacted)	1	1	1	4	4	6.53	16.48	5.4	4.52	van Eekeren, N., L. Bommele, et al. (2008) Soil biological quality after 36 years of ley-arable cropping, permanent grassland and permanent arable cropping. Applied Soil Ecology 40(3): 432-446.
Arable to pasture	P229	Belgium	Melle, Ghent	Temperate	Cfb	745	Sandy loam	2003	October	0_10	Biomass	Hyphae	µg C g-1	200g field moist soil pre-incubated at 12oC for 4 weeks before biomass/hyphal length measured.	Change	Permanent arable vs Permanent grass in 2003.	The grass leys were first established on 28 April 1966, following a long period of arable land (Nevens & Reheul, 2003).	1945	1966	1967	37	Maize			Yes			2.11	6.07	6.04	5.69	Raw data (Author contacted)	1	1	1	4	4	40.13	32.35	10.88	11.54	van Eekeren, N., L. Bommele, et al. (2008) Soil biological quality after 36 years of ley-arable cropping, permanent grassland and permanent arable cropping. Applied Soil Ecology 40(3): 432-446.
Arable to pasture	P229	Belgium	Melle, Ghent	Temperate	Cfb	745	Sandy loam	2004	October	0_10	Biomass	Hyphae	µg C g-1	200g field moist soil pre-incubated at 12oC for 4 weeks before biomass/hyphal length measured.	Change	Permanent arable vs Permanent grass in 2004.	The grass leys were first established on 28 April 1966, following a long period of arable land (Nevens & Reheul, 2003).	1945	1966	1967	38	Maize			Yes			2.11	6.07	6.04	5.69	Raw data (Author contacted)	1	1	1	4	4	6.53	25.83	5.4	10.94	van Eekeren, N., L. Bommele, et al. (2008) Soil biological quality after 36 years of ley-arable cropping, permanent grassland and permanent arable cropping. Applied Soil Ecology 40(3): 432-446.
Arable to pasture	P229	Belgium	Melle, Ghent	Temperate	Cfb	745	Sandy loam	2003	October	0_10	Colonisation	Hyphae	% of active hyphal length	200g field moist soil pre-incubated at 12oC for 4 weeks before biomass/hyphal length measured.	Change	Permanent arable vs Temporary grass in 2003.	The grass leys were first established on 28 April 1966, following a long period of arable land (Nevens & Reheul, 2003).	1945	2002	2002	1.5	Maize			Yes			2.11	6.07	6.04	5.69	Raw data (Author contacted)	1	1	1	4	4	27.64	16.12	10.81	11.62	van Eekeren, N., L. Bommele, et al. (2008) Soil biological quality after 36 years of ley-arable cropping, permanent grassland and permanent arable cropping. Applied Soil Ecology 40(3): 432-446.
Arable to pasture	P229	Belgium	Melle, Ghent	Temperate	Cfb	745	Sandy loam	2004	October	0_10	Colonisation	Hyphae	% of active hyphal length	200g field moist soil pre-incubated at 12oC for 4 weeks before biomass/hyphal length measured.	Change	Permanent arable vs Temporary grass in 2004.	The grass leys were first established on 28 April 1966, following a long period of arable land (Nevens & Reheul, 2003).	1945	2002	2002	2.5	Maize			Yes			2.11	6.07	6.04	5.69	Raw data (Author contacted)	1	1	1	4	4	2.5	5.93	5	6.48	van Eekeren, N., L. Bommele, et al. (2008) Soil biological quality after 36 years of ley-arable cropping, permanent grassland and permanent arable cropping. Applied Soil Ecology 40(3): 432-446.
Arable to pasture	P229	Belgium	Melle, Ghent	Temperate	Cfb	745	Sandy loam	2003	October	0_10	Colonisation	Hyphae	% of active hyphal length	200g field moist soil pre-incubated at 12oC for 4 weeks before biomass/hyphal length measured.	Change	Permanent arable vs Permanent grass in 2003.	The grass leys were first established on 28 April 1966, following a long period of arable land (Nevens & Reheul, 2003).	1945	1966	1967	37	Maize			Yes			2.11	6.07	6.04	5.69	Raw data (Author contacted)	1	1	1	4	4	27.64	6.84	10.81	3.94	van Eekeren, N., L. Bommele, et al. (2008) Soil biological quality after 36 years of ley-arable cropping, permanent grassland and permanent arable cropping. Applied Soil Ecology 40(3): 432-446.
Arable to pasture	P229	Belgium	Melle, Ghent	Temperate	Cfb	745	Sandy loam	2004	October	0_10	Colonisation	Hyphae	% of active hyphal length	200g field moist soil pre-incubated at 12oC for 4 weeks before biomass/hyphal length measured.	Change	Permanent arable vs Permanent grass in 2004.	The grass leys were first established on 28 April 1966, following a long period of arable land (Nevens & Reheul, 2003).	1945	1966	1967	38	Maize			Yes			2.11	6.07	6.04	5.69	Raw data (Author contacted)	1	1	1	4	4	2.5	8.65	5	8.65	van Eekeren, N., L. Bommele, et al. (2008) Soil biological quality after 36 years of ley-arable cropping, permanent grassland and permanent arable cropping. Applied Soil Ecology 40(3): 432-446.
Arable to pasture	P24	China	Yuanmou	Dry	BSh	629		2004	November	5_30	Diversity	Spores	Species richness	Wet sieving and decanting, morphological identification.	Change	Cultivated (CL) vs Old-field (OF)		1974	2001	2001	3	Sweet Potato, peanut, Chinese onion, Sorghum			No			1.64	2.07	6.56	6.48	Table 4.	1	2	2	3	3	11.1	9.86	0.762102	0.935307	Li, L. F., T. Li, et al. (2007) Differences of arbuscular mycorrhizal fungal diversity and community between a cultivated land, an old field, and a never-cultivated field in a hot and arid ecosystem of southwest China. Mycorrhiza 17(8): 655-665.
Arable to pasture	P24	China	Yuanmou	Dry	BSh	629		2004	November	5_30	Biomass	Spores	Spore density 100g-1	Wet sieving and decanting, morphological identification.	Change	Cultivated (CL) vs Old-field (OF)		1974	2001	2001	3	Sweet Potato, peanut, Chinese onion, Sorghum			No			1.64	2.07	6.56	6.48	Table 4.	1	2	2	3	3	1133.1	1621.43	181.034	162.882	Li, L. F., T. Li, et al. (2007) Differences of arbuscular mycorrhizal fungal diversity and community between a cultivated land, an old field, and a never-cultivated field in a hot and arid ecosystem of southwest China. Mycorrhiza 17(8): 655-665.
Arable to pasture	P242	USA	Goldsboro, North Carolina	Temperate	Cfa	1220	Loam	2002	September	0_15	Biomass	PLFA	% fungal PLFAs	Fatty acids extracted from 5g soil.	Change	CT vs IN (Pasture)	CT:Conventionally tilled for over 75 years, IN: Pasture with mineral N and livestock	1923	1998	1998	5		Corn, Cotton, Peanut	Conventional	Yes							Figure 2.	1	3	3	5	5	12.06	12.06	0.52	0.34	Zhang, W. J., W. Y. Rui, et al. (2005) Responses of soil microbial community structure and diversity to agricultural deintensification. Pedosphere 15(4): 440-447.
Arable to pasture	P242	USA	Goldsboro, North Carolina	Temperate	Cfa	1220	Loam	2002	September	0_15	Diversity	PLFA	Number of PLFAs detected	Fatty acids extracted from 5g soil.	Change	CT vs IN (Pasture)	CT:Conventionally tilled for over 75 years, IN: Pasture with mineral N and livestock	1923	1998	1998	5		Corn, Cotton, Peanut	Conventional	Yes							Table 2.	1	2	2	5	5	17	20	2	0.3	Zhang, W. J., W. Y. Rui, et al. (2005) Responses of soil microbial community structure and diversity to agricultural deintensification. Pedosphere 15(4): 440-447.
Arable to pasture	P245	USA	Akron, Colorado	Dry	BSk	420	Silt loam	1998	April	0_10	Biomass	Glomalin	mg Total protein g-1	Dry-stable aggregates following Wright & Upadhyaya 1996;1998.	Comparison	Conventiol Tillage (W-F; 8 yrs) vs Crested Wheatgrass (30 yrs)		1990	1968					Conventional								Table 2.	1	2	2	9	9	2.3	3	0.7	1.5	Wright, S.F. and R.L. Anderson (2000) Aggregate stability and glomalin in alternative crop rotations for the central Great Plains. Biology & Fertility of Soils 31: 249-253.
Arable to pasture	P245	USA	Akron, Colorado	Dry	BSk	420	Silt loam	1998	April	0_10	Biomass	Glomalin	mg Total protein g-1	Dry-stable aggregates following Wright & Upadhyaya 1996;1998.	Comparison	No Till (W-C-M; 8 yrs) vs Crested Wheatgrass (30 yrs)		1990	1968					NoTill								Table 2.	1	2	2	9	9	2.9	3	0.3	1.5	Wright, S.F. and R.L. Anderson (2000) Aggregate stability and glomalin in alternative crop rotations for the central Great Plains. Biology & Fertility of Soils 31: 249-253.
Arable to pasture	P245	USA	Akron, Colorado	Dry	BSk	420	Silt loam	1998	April	0_10	Biomass	Glomalin	mg Total protein g-1	Dry-stable aggregates following Wright & Upadhyaya 1996;1998.	Comparison	Reduced Till (W-C-M-F; 8 yrs) vs Crested Wheatgrass (30 yrs)		1990	1968					ReducedTill								Table 2.	1	2	2	12	9	2.5	3	0.5	1.5	Wright, S.F. and R.L. Anderson (2000) Aggregate stability and glomalin in alternative crop rotations for the central Great Plains. Biology & Fertility of Soils 31: 249-253.
Arable to pasture	P245	USA	Akron, Colorado	Dry	BSk	420	Silt loam	1998	April	0_10	Biomass	Glomalin	mg Total protein g-1	Dry-stable aggregates following Wright & Upadhyaya 1996;1998.	Comparison	No Till (W-C-F; 8 yrs) vs Crested Wheatgrass (30 yrs)		1990	1968					NoTill								Table 2.	1	2	2	9	9	2.4	3	0.4	1.5	Wright, S.F. and R.L. Anderson (2000) Aggregate stability and glomalin in alternative crop rotations for the central Great Plains. Biology & Fertility of Soils 31: 249-253.
Arable to pasture	P245	USA	Akron, Colorado	Dry	BSk	420	Silt loam	1998	April	0_10	Biomass	Glomalin	mg Total protein g-1	Dry-stable aggregates following Wright & Upadhyaya 1996;1998.	Comparison	Reduced Till (W-S-F; 8 yrs) vs Crested Wheatgrass (30 yrs)		1990	1968					ReducedTill								Table 2.	1	2	2	9	9	2.3	3	0.4	1.5	Wright, S.F. and R.L. Anderson (2000) Aggregate stability and glomalin in alternative crop rotations for the central Great Plains. Biology & Fertility of Soils 31: 249-253.
Arable to pasture	P245	USA	Akron, Colorado	Dry	BSk	420	Silt loam	1998	April	0_10	Biomass	Glomalin	mg Total protein g-1	Dry-stable aggregates following Wright & Upadhyaya 1996;1998.	Comparison	Conventiol Tillage (Triticale; 6 yrs) vs Crested Wheatgrass (30 yrs)		1990	1968					Conventional								Table 2.	1	2	2	9	9	1.5	3	0.3	1.5	Wright, S.F. and R.L. Anderson (2000) Aggregate stability and glomalin in alternative crop rotations for the central Great Plains. Biology & Fertility of Soils 31: 249-253.
Arable to pasture	P245	USA	Akron, Colorado	Dry	BSk	420	Silt loam	1998	April	0_10	Biomass	Glomalin	mg Immunoreactive protein g-8	Dry-stable aggregates following Wright & Upadhyaya 1996;1998.	Comparison	Conventiol Tillage (W-F; 8 yrs) vs Crested Wheatgrass (30 yrs)		1990	1968					Conventional								Table 2.	1	2	2	9	9	0.57	1.7	0.08	1.34	Wright, S.F. and R.L. Anderson (2000) Aggregate stability and glomalin in alternative crop rotations for the central Great Plains. Biology & Fertility of Soils 31: 249-253.
Arable to pasture	P245	USA	Akron, Colorado	Dry	BSk	420	Silt loam	1998	April	0_10	Biomass	Glomalin	mg Immunoreactive protein g-9	Dry-stable aggregates following Wright & Upadhyaya 1996;1998.	Comparison	No Till (W-C-M; 8 yrs) vs Crested Wheatgrass (30 yrs)		1990	1968					NoTill								Table 2.	1	2	2	9	9	0.56	1.7	0.16	1.34	Wright, S.F. and R.L. Anderson (2000) Aggregate stability and glomalin in alternative crop rotations for the central Great Plains. Biology & Fertility of Soils 31: 249-253.
Arable to pasture	P245	USA	Akron, Colorado	Dry	BSk	420	Silt loam	1998	April	0_10	Biomass	Glomalin	mg Immunoreactive protein g-10	Dry-stable aggregates following Wright & Upadhyaya 1996;1998.	Comparison	Reduced Till (W-C-M-F; 8 yrs) vs Crested Wheatgrass (30 yrs)		1990	1968					ReducedTill								Table 2.	1	2	2	12	9	0.61	1.7	0.16	1.34	Wright, S.F. and R.L. Anderson (2000) Aggregate stability and glomalin in alternative crop rotations for the central Great Plains. Biology & Fertility of Soils 31: 249-253.
Arable to pasture	P245	USA	Akron, Colorado	Dry	BSk	420	Silt loam	1998	April	0_10	Biomass	Glomalin	mg Immunoreactive protein g-11	Dry-stable aggregates following Wright & Upadhyaya 1996;1998.	Comparison	No Till (W-C-F; 8 yrs) vs Crested Wheatgrass (30 yrs)		1990	1968					NoTill								Table 2.	1	2	2	9	9	0.62	1.7	0.12	1.34	Wright, S.F. and R.L. Anderson (2000) Aggregate stability and glomalin in alternative crop rotations for the central Great Plains. Biology & Fertility of Soils 31: 249-253.
Arable to pasture	P245	USA	Akron, Colorado	Dry	BSk	420	Silt loam	1998	April	0_10	Biomass	Glomalin	mg Immunoreactive protein g-12	Dry-stable aggregates following Wright & Upadhyaya 1996;1998.	Comparison	Reduced Till (W-S-F; 8 yrs) vs Crested Wheatgrass (30 yrs)		1990	1968					ReducedTill								Table 2.	1	2	2	9	9	0.52	1.7	0.08	1.34	Wright, S.F. and R.L. Anderson (2000) Aggregate stability and glomalin in alternative crop rotations for the central Great Plains. Biology & Fertility of Soils 31: 249-253.
Arable to pasture	P245	USA	Akron, Colorado	Dry	BSk	420	Silt loam	1998	April	0_10	Biomass	Glomalin	mg Immunoreactive protein g-13	Dry-stable aggregates following Wright & Upadhyaya 1996;1998.	Comparison	Conventiol Tillage (Triticale; 6 yrs) vs Crested Wheatgrass (30 yrs)		1990	1968					Conventional								Table 2.	1	2	2	9	9	0.41	1.7	0.08	1.34	Wright, S.F. and R.L. Anderson (2000) Aggregate stability and glomalin in alternative crop rotations for the central Great Plains. Biology & Fertility of Soils 31: 249-253.
Arable to pasture	P246	USA	Cedar Creek, Minnesota	Continental	Dfb	660		1987	November	0_15	Biomass	Spores	Spore density g-1	Extracted from 25ml aliquots by wet-sieving, counted under microscope	Change	Continuous Rye vs Fallow (0.5yr)			1986	1986	0.5	Rye		Conventional	No					4.91	4.61	Figure 2.	1	3	3	3	3	152.1	208.84	41.2228	68.7624	Johnson, N. C., D. R. Zak, et al. (1991) DYNAMICS OF VESICULAR-ARBUSCULAR MYCORRHIZAE DURING OLD FIELD SUCCESSION. Oecologia 86(3): 349-358.
Arable to pasture	P246	USA	Cedar Creek, Minnesota	Continental	Dfb	660		1987	November	0_15	Biomass	Spores	Spore density g-1	Extracted from 25ml aliquots by wet-sieving, counted under microscope	Change	Continuous Rye vs Old-field (1yr)			1986	1986	1	Rye		Conventional	No					4.91	4.77	Figure 2.	1	3	3	3	3	152.1	72.4	41.2228	27.5396	Johnson, N. C., D. R. Zak, et al. (1991) DYNAMICS OF VESICULAR-ARBUSCULAR MYCORRHIZAE DURING OLD FIELD SUCCESSION. Oecologia 86(3): 349-358.
Arable to pasture	P246	USA	Cedar Creek, Minnesota	Continental	Dfb	660		1987	November	0_15	Biomass	Spores	Spore density g-1	Extracted from 25ml aliquots by wet-sieving, counted under microscope	Change	Continuous Rye vs Old-field (5yr)			1982	1982	5	Rye		Conventional	No					4.91	5.21	Figure 2.	1	3	3	3	3	152.1	172.7	41.2228	15.7617	Johnson, N. C., D. R. Zak, et al. (1991) DYNAMICS OF VESICULAR-ARBUSCULAR MYCORRHIZAE DURING OLD FIELD SUCCESSION. Oecologia 86(3): 349-358.
Arable to pasture	P246	USA	Cedar Creek, Minnesota	Continental	Dfb	660		1987	November	0_15	Biomass	Spores	Spore density g-1	Extracted from 25ml aliquots by wet-sieving, counted under microscope	Change	Continuous Rye vs Old-field (10yr)			1977	1977	10	Rye		Conventional	No					4.91	5.11	Figure 2.	1	3	3	3	3	152.1	281.8	41.2228	27.5396	Johnson, N. C., D. R. Zak, et al. (1991) DYNAMICS OF VESICULAR-ARBUSCULAR MYCORRHIZAE DURING OLD FIELD SUCCESSION. Oecologia 86(3): 349-358.
Arable to pasture	P246	USA	Cedar Creek, Minnesota	Continental	Dfb	660		1987	November	0_15	Biomass	Spores	Spore density g-1	Extracted from 25ml aliquots by wet-sieving, counted under microscope	Change	Continuous Rye vs Old-field (13yr)			1974	1974	13	Rye		Conventional	No					4.91	5	Figure 2.	1	3	3	3	3	152.1	318.2	41.2228	94.3968	Johnson, N. C., D. R. Zak, et al. (1991) DYNAMICS OF VESICULAR-ARBUSCULAR MYCORRHIZAE DURING OLD FIELD SUCCESSION. Oecologia 86(3): 349-358.
Arable to pasture	P246	USA	Cedar Creek, Minnesota	Continental	Dfb	660		1987	November	0_15	Biomass	Spores	Spore density g-1	Extracted from 25ml aliquots by wet-sieving, counted under microscope	Change	Continuous Rye vs Old-field (19yr)			1968	1968	19	Rye		Conventional	No					4.91	5.78	Figure 2.	1	3	3	3	3	152.1	240.9	41.2228	66.8572	Johnson, N. C., D. R. Zak, et al. (1991) DYNAMICS OF VESICULAR-ARBUSCULAR MYCORRHIZAE DURING OLD FIELD SUCCESSION. Oecologia 86(3): 349-358.
Arable to pasture	P246	USA	Cedar Creek, Minnesota	Continental	Dfb	660		1987	November	0_15	Biomass	Spores	Spore density g-1	Extracted from 25ml aliquots by wet-sieving, counted under microscope	Change	Continuous Rye vs Old-field (30yr)			1957	1957	30	Rye		Conventional	No					4.91	5.11	Figure 2.	1	3	3	3	3	152.1	302.3	41.2228	110.158	Johnson, N. C., D. R. Zak, et al. (1991) DYNAMICS OF VESICULAR-ARBUSCULAR MYCORRHIZAE DURING OLD FIELD SUCCESSION. Oecologia 86(3): 349-358.
Arable to pasture	P246	USA	Cedar Creek, Minnesota	Continental	Dfb	660		1987	November	0_15	Biomass	Spores	Spore density g-1	Extracted from 25ml aliquots by wet-sieving, counted under microscope	Change	Continuous Rye vs Old-field (35yr)			1952	1952	35	Rye		Conventional	No					4.91	5.47	Figure 2.	1	3	3	3	3	152.1	220.5	41.2228	94.3968	Johnson, N. C., D. R. Zak, et al. (1991) DYNAMICS OF VESICULAR-ARBUSCULAR MYCORRHIZAE DURING OLD FIELD SUCCESSION. Oecologia 86(3): 349-358.
Arable to pasture	P246	USA	Cedar Creek, Minnesota	Continental	Dfb	660		1987	November	0_15	Biomass	Spores	Spore density g-1	Extracted from 25ml aliquots by wet-sieving, counted under microscope	Change	Continuous Rye vs Old-field (46yr)			1941	1941	46	Rye		Conventional	No					4.91	5.55	Figure 2.	1	3	3	3	3	152.1	238.6	41.2228	82.6188	Johnson, N. C., D. R. Zak, et al. (1991) DYNAMICS OF VESICULAR-ARBUSCULAR MYCORRHIZAE DURING OLD FIELD SUCCESSION. Oecologia 86(3): 349-358.
Arable to pasture	P246	USA	Cedar Creek, Minnesota	Continental	Dfb	660		1987	November	0_15	Biomass	Spores	Spore density g-1	Extracted from 25ml aliquots by wet-sieving, counted under microscope	Change	Continuous Rye vs Old-field (53yr)			1934	1934	53	Rye		Conventional	No					4.91	5.41	Figure 2.	1	3	3	3	3	152.1	279.5	41.2228	106.175	Johnson, N. C., D. R. Zak, et al. (1991) DYNAMICS OF VESICULAR-ARBUSCULAR MYCORRHIZAE DURING OLD FIELD SUCCESSION. Oecologia 86(3): 349-358.
Arable to pasture	P246	USA	Cedar Creek, Minnesota	Continental	Dfb	660		1987	November	0_15	Biomass	Spores	Spore density g-1	Extracted from 25ml aliquots by wet-sieving, counted under microscope	Change	Continuous Rye vs Old-field (60yr)			1927	1927	60	Rye		Conventional	No					4.91	5.11	Figure 2.	1	3	3	3	3	152.1	309.1	41.2228	15.7617	Johnson, N. C., D. R. Zak, et al. (1991) DYNAMICS OF VESICULAR-ARBUSCULAR MYCORRHIZAE DURING OLD FIELD SUCCESSION. Oecologia 86(3): 349-358.
Arable to pasture	P25	Argentina	Castelar, Buenos Aires	Temperate	Cfa	1089		1998		20_30	Diversity	Spores	Species richness 150g-1	Wet sieving and decanting, morphological identification.	Change	Barley vs Clover	Clover sown in 1995; Fields cropped for more tham 40 years	1958	1995	1995	3	Barley										Figure 1.	1	3	3	5	5	2.4	5	0.3	1.1	Menendez, A. B., J. M. Scervino, et al. (2001) Arbuscular mycorrhizal populations associated with natural and cultivated vegetation on a site of Buenos Aires province, Argentina. Biology and Fertility of Soils 33(5): 373-381.
Arable to pasture	P25	Argentina	Castelar, Buenos Aires	Temperate	Cfa	1089		1998		20_30	Biomass	Spores	Spore density 150g-1	Wet sieving and decanting, morphological identification.	Change	Barley vs Clover	Clover sown in 1995; Fields cropped for more tham 40 years	1958	1995	1995	3	Barley										Figure 1.	1	3	3	5	5	12	51.5	5	11	Menendez, A. B., J. M. Scervino, et al. (2001) Arbuscular mycorrhizal populations associated with natural and cultivated vegetation on a site of Buenos Aires province, Argentina. Biology and Fertility of Soils 33(5): 373-381.
Arable to pasture	P25	Argentina	Castelar, Buenos Aires	Temperate	Cfa	1089		1998		20_30	Diversity	Spores	Species richness 150g-1	Wet sieving and decanting, morphological identification.	Change	Wheat vs Clover	Clover sown in 1995; Fields cropped for more tham 40 years	1958	1995	1995	3	Wheat										Figure 1.	1	3	3	5	5	3.3	5	0.3	1.1	Menendez, A. B., J. M. Scervino, et al. (2001) Arbuscular mycorrhizal populations associated with natural and cultivated vegetation on a site of Buenos Aires province, Argentina. Biology and Fertility of Soils 33(5): 373-381.
Arable to pasture	P25	Argentina	Castelar, Buenos Aires	Temperate	Cfa	1089		1998		20_30	Biomass	Spores	Spore density 150g-1	Wet sieving and decanting, morphological identification.	Change	Wheat vs Clover	Clover sown in 1995; Fields cropped for more tham 40 years	1958	1995	1995	3	Wheat										Figure 1.	1	3	3	5	5	18.5	51.5	7	11	Menendez, A. B., J. M. Scervino, et al. (2001) Arbuscular mycorrhizal populations associated with natural and cultivated vegetation on a site of Buenos Aires province, Argentina. Biology and Fertility of Soils 33(5): 373-381.
Arable to pasture	P25	Argentina	Castelar, Buenos Aires	Temperate	Cfa	1089		1998		20_30	Diversity	Spores	Species richness 150g-1	Wet sieving and decanting, morphological identification.	Comparison	Barley vs Grassland	Grassland margins; Fields cropped for more tham 40 years	1958	1958		40	Barley										Figure 1.	1	3	3	5	5	2.4	6	0.3	1	Menendez, A. B., J. M. Scervino, et al. (2001) Arbuscular mycorrhizal populations associated with natural and cultivated vegetation on a site of Buenos Aires province, Argentina. Biology and Fertility of Soils 33(5): 373-381.
Arable to pasture	P25	Argentina	Castelar, Buenos Aires	Temperate	Cfa	1089		1998		20_30	Biomass	Spores	Spore density 150g-1	Wet sieving and decanting, morphological identification.	Comparison	Barley vs Grassland	Grassland margins; Fields cropped for more tham 40 years	1958	1958		40	Barley										Figure 1.	1	3	3	5	5	12	64	5	15	Menendez, A. B., J. M. Scervino, et al. (2001) Arbuscular mycorrhizal populations associated with natural and cultivated vegetation on a site of Buenos Aires province, Argentina. Biology and Fertility of Soils 33(5): 373-381.
Arable to pasture	P25	Argentina	Castelar, Buenos Aires	Temperate	Cfa	1089		1998		20_30	Diversity	Spores	Species richness 150g-1	Wet sieving and decanting, morphological identification.	Comparison	Wheat vs Grassland	Grassland margins; Fields cropped for more tham 40 years	1958	1958		40	Wheat										Figure 1.	1	3	3	5	5	3.3	6	0.3	1	Menendez, A. B., J. M. Scervino, et al. (2001) Arbuscular mycorrhizal populations associated with natural and cultivated vegetation on a site of Buenos Aires province, Argentina. Biology and Fertility of Soils 33(5): 373-381.
Arable to pasture	P25	Argentina	Castelar, Buenos Aires	Temperate	Cfa	1089		1998		20_30	Biomass	Spores	Spore density 150g-1	Wet sieving and decanting, morphological identification.	Comparison	Wheat vs Grassland	Grassland margins; Fields cropped for more tham 40 years	1958	1958		40	Wheat										Figure 1.	1	3	3	5	5	18.5	64	7	15	Menendez, A. B., J. M. Scervino, et al. (2001) Arbuscular mycorrhizal populations associated with natural and cultivated vegetation on a site of Buenos Aires province, Argentina. Biology and Fertility of Soils 33(5): 373-381.
Arable to pasture	P28	France	Yvetot, Haute-Normandie	Temperate	Cfb	850	Silt loam	2002	April	0_10	Diversity	Molecular	RISA bands	RISA of 18-28ITS region	Comparison	Intensive culture vs Permanent Grassland (PM1968)		1990	1978		25	Wheat, Maize, Flax, Beet			Yes			1.66	6.02	6	5.9	Text; Section 3.4.1	1	2	2	4	4	16	4	1.6	0.4	Plassart, P., M. A. Vinceslas, et al. (2008) Molecular and functional responses of soil microbial communities under grassland restoration. Agriculture Ecosystems & Environment 127(3-4): 286-293.
Arable to pasture	P28	France	Yvetot, Haute-Normandie	Temperate	Cfb	850	Silt loam	2002	April	0_10	Biomass	DNA	ug DNA g-1	qPCR	Comparison	Intensive culture vs Permanent Grassland (PM1968)		1990	1978		25	Wheat, Maize, Flax, Beet			Yes			1.66	6.02	6	5.9	Table 2.	1	2	2	4	4	1.1	7.1	0.4	0.7	Plassart, P., M. A. Vinceslas, et al. (2008) Molecular and functional responses of soil microbial communities under grassland restoration. Agriculture Ecosystems & Environment 127(3-4): 286-293.
Arable to pasture	P28	France	Yvetot, Haute-Normandie	Temperate	Cfb	850	Silt loam	2002	April	0_10	Biomass	DNA	ug DNA g-1	qPCR	Change	Intensive culture vs Temporary Grassland (TM2001)		1990	2001	2001	1	Wheat, Maize, Flax, Beet			Yes			1.66	2.53	6	5.6	Table 2.	1	2	2	4	4	1.1	2.8	0.4	0.8	Plassart, P., M. A. Vinceslas, et al. (2008) Molecular and functional responses of soil microbial communities under grassland restoration. Agriculture Ecosystems & Environment 127(3-4): 286-293.
Arable to pasture	P28	France	Yvetot, Haute-Normandie	Temperate	Cfb	850	Silt loam	2002	April	0_10	Biomass	DNA	ug DNA g-1	qPCR	Change	Intensive culture vs Restored Grassland (RM2000)		1990	2000	2000	2	Wheat, Maize, Flax, Beet			Yes			1.66	2.22	6	6.2	Table 2.	1	2	2	4	4	1.1	2.6	0.4	0.7	Plassart, P., M. A. Vinceslas, et al. (2008) Molecular and functional responses of soil microbial communities under grassland restoration. Agriculture Ecosystems & Environment 127(3-4): 286-293.
Arable to pasture	P28	France	Yvetot, Haute-Normandie	Temperate	Cfb	850	Silt loam	2002	April	0_10	Biomass	DNA	ug DNA g-1	qPCR	Change	Intensive culture vs Restored Grassland (RM1998)		1990	1998	1998	5	Wheat, Maize, Flax, Beet			Yes			1.66	3.97	6	6.9	Table 2.	1	2	2	4	4	1.1	4.8	0.4	0.9	Plassart, P., M. A. Vinceslas, et al. (2008) Molecular and functional responses of soil microbial communities under grassland restoration. Agriculture Ecosystems & Environment 127(3-4): 286-293.
Arable to pasture	P28	France	Yvetot, Haute-Normandie	Temperate	Cfb	850	Silt loam	2002	April	0_10	Biomass	DNA	ug DNA g-1	qPCR	Change	Intensive culture vs Temporary Grassland (TM1994)		1990	1994	1994	7	Wheat, Maize, Flax, Beet			Yes			1.66	3.52	6	6.6	Table 2.	1	2	2	4	4	1.1	2.8	0.4	0.6	Plassart, P., M. A. Vinceslas, et al. (2008) Molecular and functional responses of soil microbial communities under grassland restoration. Agriculture Ecosystems & Environment 127(3-4): 286-293.
Arable to pasture	P28	France	Yvetot, Haute-Normandie	Temperate	Cfb	850	Silt loam	2002	April	0_10	Biomass	DNA	ug DNA g-1	qPCR	Change	Intensive culture vs Restored Grassland (RM1995)		1990	1995	1995	8	Wheat, Maize, Flax, Beet			Yes			1.66	4.55	6	6.1	Table 2.	1	2	2	4	4	1.1	2.6	0.4	0.9	Plassart, P., M. A. Vinceslas, et al. (2008) Molecular and functional responses of soil microbial communities under grassland restoration. Agriculture Ecosystems & Environment 127(3-4): 286-293.
Arable to pasture	P32	Spain	Rambla del Chortal, Murcia	Dry	BSk	325	Sandy loam	1994	April	0_15	Colonisation	Root length	% root length with AM	Four sub-samples, stained, grid intersect method.	Change	Cultivated control (S7) vs 3yr Abandoned (S1)	Mixed rhizosphere used; Anthyllis is legume shrub.		1991	1991	3	Barley			No			1.33	2.32	8.55	8.47	Table 4./Figure 2.	1	4	3	15	15	17	12.9	1.7	5.42218	Roldan, A., C. Garcia, et al. (1997) AM fungal abundance and activity in a chronosequence of abandoned fields in a semiarid Mediterranean site. Arid Soil Research and Rehabilitation 11(3): 211-220.
Arable to pasture	P32	Spain	Rambla del Chortal, Murcia	Dry	BSk	325	Sandy loam	1994	April	0_15	Colonisation	Root length	% root length with AM	Four sub-samples, stained, grid intersect method.	Change	Cultivated control (S7) vs 7yr Abandoned (S2)	Mixed rhizosphere used; Anthyllis is legume shrub.		1987	1987	7	Barley			No			1.33	0.93	8.55	8.81	Table 4./Figure 2.	1	4	3	15	15	17	37.9	1.7	5.80948	Roldan, A., C. Garcia, et al. (1997) AM fungal abundance and activity in a chronosequence of abandoned fields in a semiarid Mediterranean site. Arid Soil Research and Rehabilitation 11(3): 211-220.
Arable to pasture	P32	Spain	Rambla del Chortal, Murcia	Dry	BSk	325	Sandy loam	1994	April	0_15	Colonisation	Root length	% root length with AM	Four sub-samples, stained, grid intersect method.	Change	Cultivated control (S7) vs 15yr Abandoned (S3)	Mixed rhizosphere used; Anthyllis is legume shrub.		1979	1979	15	Barley			No			1.33	1.61	8.55	8.84	Table 4./Figure 2.	1	4	3	15	15	17	43.8	1.7	5.42218	Roldan, A., C. Garcia, et al. (1997) AM fungal abundance and activity in a chronosequence of abandoned fields in a semiarid Mediterranean site. Arid Soil Research and Rehabilitation 11(3): 211-220.
Arable to pasture	P32	Spain	Rambla del Chortal, Murcia	Dry	BSk	325	Sandy loam	1994	April	0_15	Colonisation	Root length	% root length with AM	Four sub-samples, stained, grid intersect method.	Change	Cultivated control (S7) vs 30yr Abandoned (S4)	Mixed rhizosphere used; Anthyllis is legume shrub.		1964	1964	30	Barley			No			1.33	3.37	8.55	7.93	Table 4./Figure 2.	1	4	3	15	15	17	44.7	1.7	5.03488	Roldan, A., C. Garcia, et al. (1997) AM fungal abundance and activity in a chronosequence of abandoned fields in a semiarid Mediterranean site. Arid Soil Research and Rehabilitation 11(3): 211-220.
Arable to pasture	P32	Spain	Rambla del Chortal, Murcia	Dry	BSk	325	Sandy loam	1994	April	0_15	Colonisation	Root length	% root length with AM	Four sub-samples, stained, grid intersect method.	Change	Cultivated control (S7) vs 45yr Abandoned (S5)	Mixed rhizosphere used; Anthyllis is legume shrub.		1949	1949	45	Barley			No			1.33	4.18	8.55	8.26	Table 4./Figure 2.	1	4	3	15	15	17	66	1.7	8.13327	Roldan, A., C. Garcia, et al. (1997) AM fungal abundance and activity in a chronosequence of abandoned fields in a semiarid Mediterranean site. Arid Soil Research and Rehabilitation 11(3): 211-220.
Arable to pasture	P32	Spain	Rambla del Chortal, Murcia	Dry	BSk	325	Sandy loam	1994	April	0_15	Biomass	Spores	Spore density 100g-1	Three 50g sieved sub-samples, wet sieved and decantation.	Change	Cultivated control (S7) vs 3yr Abandoned (S1)	Mixed rhizosphere used; Anthyllis is legume shrub.		1949	1949	3	Barley			No			1.33	2.32	8.55	8.47	Table 4./Figure 1.	1	4	3	15	15	110	8.5	11	3.87298	Roldan, A., C. Garcia, et al. (1997) AM fungal abundance and activity in a chronosequence of abandoned fields in a semiarid Mediterranean site. Arid Soil Research and Rehabilitation 11(3): 211-220.
Arable to pasture	P32	Spain	Rambla del Chortal, Murcia	Dry	BSk	325	Sandy loam	1994	April	0_15	Biomass	Spores	Spore density 100g-1	Three 50g sieved sub-samples, wet sieved and decantation.	Change	Cultivated control (S7) vs 7yr Abandoned (S2)	Mixed rhizosphere used; Anthyllis is legume shrub.		1949	1949	7	Barley			No			1.33	0.93	8.55	8.81	Table 4./Figure 1.	1	4	3	15	15	110	80	11	34.8569	Roldan, A., C. Garcia, et al. (1997) AM fungal abundance and activity in a chronosequence of abandoned fields in a semiarid Mediterranean site. Arid Soil Research and Rehabilitation 11(3): 211-220.
Arable to pasture	P32	Spain	Rambla del Chortal, Murcia	Dry	BSk	325	Sandy loam	1994	April	0_15	Biomass	Spores	Spore density 100g-1	Three 50g sieved sub-samples, wet sieved and decantation.	Change	Cultivated control (S7) vs 15yr Abandoned (S3)	Mixed rhizosphere used; Anthyllis is legume shrub.		1949	1949	15	Barley			No			1.33	1.61	8.55	8.84	Table 4./Figure 1.	1	4	3	15	15	110	121	11	15.4919	Roldan, A., C. Garcia, et al. (1997) AM fungal abundance and activity in a chronosequence of abandoned fields in a semiarid Mediterranean site. Arid Soil Research and Rehabilitation 11(3): 211-220.
Arable to pasture	P32	Spain	Rambla del Chortal, Murcia	Dry	BSk	325	Sandy loam	1994	April	0_15	Biomass	Spores	Spore density 100g-1	Three 50g sieved sub-samples, wet sieved and decantation.	Change	Cultivated control (S7) vs 30yr Abandoned (S4)	Mixed rhizosphere used; Anthyllis is legume shrub.		1949	1949	30	Barley			No			1.33	3.37	8.55	7.93	Table 4./Figure 1.	1	4	3	15	15	110	115.5	11	15.4919	Roldan, A., C. Garcia, et al. (1997) AM fungal abundance and activity in a chronosequence of abandoned fields in a semiarid Mediterranean site. Arid Soil Research and Rehabilitation 11(3): 211-220.
Arable to pasture	P32	Spain	Rambla del Chortal, Murcia	Dry	BSk	325	Sandy loam	1994	April	0_15	Biomass	Spores	Spore density 100g-1	Three 50g sieved sub-samples, wet sieved and decantation.	Change	Cultivated control (S7) vs 45yr Abandoned (S5)	Mixed rhizosphere used; Anthyllis is legume shrub.		1949	1949	45	Barley			No			1.33	4.18	8.55	8.26	Table 4./Figure 1.	1	4	3	15	15	110	203	11	44.5393	Roldan, A., C. Garcia, et al. (1997) AM fungal abundance and activity in a chronosequence of abandoned fields in a semiarid Mediterranean site. Arid Soil Research and Rehabilitation 11(3): 211-220.
Arable to pasture	P39	Germany	north-west of Bremen	Temperate	Cfb	700	Sandy loam/Loam			0_20	Biomass	Glomalin	mg GRSP g-1	2g soil; Obtained according to Wright & Upadhaya (1998)	Comparison	8yr cultivated vs Permanent pasture A	Crop sites converted from pasture.				8				Yes			6.7	23.2	5.9	5.3	Figure 4.	1	3	3	3	3	5.1	8.9	0.3	0.13	Spohn, M. and L. Giani (2011) Impacts of land use change on soil aggregation and aggregate stabilizing compounds as dependent on time. Soil Biology & Biochemistry 43(5): 1081-1088.
Arable to pasture	P39	Germany	north-west of Bremen	Temperate	Cfb	700	Sandy loam/Loam			0_20	Biomass	Glomalin	mg GRSP g-1	2g soil; Obtained according to Wright & Upadhaya (1998)	Comparison	30yr cultivated A vs Permanent pasture A	Crop sites converted from pasture.				30				Yes			4.14	23.2	5.6	5.3	Figure 4.	1	3	3	3	3	3.4	8.9	0.3	0.13	Spohn, M. and L. Giani (2011) Impacts of land use change on soil aggregation and aggregate stabilizing compounds as dependent on time. Soil Biology & Biochemistry 43(5): 1081-1088.
Arable to pasture	P39	Germany	north-west of Bremen	Temperate	Cfb	700	Sandy loam/Loam			0_20	Biomass	Glomalin	mg GRSP g-1	2g soil; Obtained according to Wright & Upadhaya (1998)	Comparison	30yr cultivated B vs Permanent pasture A	Crop sites converted from pasture.				30				Yes			3.3	23.2	6.8	5.3	Figure 4.	1	3	3	3	3	5.2	8.9	0.07	0.13	Spohn, M. and L. Giani (2011) Impacts of land use change on soil aggregation and aggregate stabilizing compounds as dependent on time. Soil Biology & Biochemistry 43(5): 1081-1088.
Arable to pasture	P39	Germany	north-west of Bremen	Temperate	Cfb	700	Sandy loam/Loam			0_20	Biomass	Glomalin	mg GRSP g-1	2g soil; Obtained according to Wright & Upadhaya (1998)	Comparison	110yr cultivated A vs Permanent pasture A	Crop sites converted from pasture.				110				Yes			2.3	23.2	6.1	5.3	Figure 4.	1	3	3	3	3	3	8.9	0.18	0.13	Spohn, M. and L. Giani (2011) Impacts of land use change on soil aggregation and aggregate stabilizing compounds as dependent on time. Soil Biology & Biochemistry 43(5): 1081-1088.
Arable to pasture	P39	Germany	north-west of Bremen	Temperate	Cfb	700	Sandy loam/Loam			0_20	Biomass	Glomalin	mg GRSP g-1	2g soil; Obtained according to Wright & Upadhaya (1998)	Comparison	110yr cultivated B vs Permanent pasture A	Crop sites converted from pasture.				110				Yes			3.04	23.2	6.2	5.3	Figure 4.	1	3	3	3	3	3.4	8.9	0.07	0.13	Spohn, M. and L. Giani (2011) Impacts of land use change on soil aggregation and aggregate stabilizing compounds as dependent on time. Soil Biology & Biochemistry 43(5): 1081-1088.
Arable to pasture	P39	Germany	north-west of Bremen	Temperate	Cfb	700	Sandy loam/Loam			0_20	Biomass	Glomalin	mg GRSP g-1	2g soil; Obtained according to Wright & Upadhaya (1998)	Comparison	8yr cultivated vs Permanent pasture B	Crop sites converted from pasture.				8				Yes			6.7	11.7	5.9	5.5	Figure 4.	1	3	3	3	3	5.1	7.5	0.3	0.21	Spohn, M. and L. Giani (2011) Impacts of land use change on soil aggregation and aggregate stabilizing compounds as dependent on time. Soil Biology & Biochemistry 43(5): 1081-1088.
Arable to pasture	P39	Germany	north-west of Bremen	Temperate	Cfb	700	Sandy loam/Loam			0_20	Biomass	Glomalin	mg GRSP g-1	2g soil; Obtained according to Wright & Upadhaya (1998)	Comparison	30yr cultivated A vs Permanent pasture B	Crop sites converted from pasture.				30				Yes			4,14	11.7	5.6	5.5	Figure 4.	1	3	3	3	3	3.4	7.5	0.3	0.21	Spohn, M. and L. Giani (2011) Impacts of land use change on soil aggregation and aggregate stabilizing compounds as dependent on time. Soil Biology & Biochemistry 43(5): 1081-1088.
Arable to pasture	P39	Germany	north-west of Bremen	Temperate	Cfb	700	Sandy loam/Loam			0_20	Biomass	Glomalin	mg GRSP g-1	2g soil; Obtained according to Wright & Upadhaya (1998)	Comparison	30yr cultivated B vs Permanent pasture B	Crop sites converted from pasture.				30				Yes			3.3	11.7	6.8	5.5	Figure 4.	1	3	3	3	3	5.2	7.5	0.07	0.21	Spohn, M. and L. Giani (2011) Impacts of land use change on soil aggregation and aggregate stabilizing compounds as dependent on time. Soil Biology & Biochemistry 43(5): 1081-1088.
Arable to pasture	P39	Germany	north-west of Bremen	Temperate	Cfb	700	Sandy loam/Loam			0_20	Biomass	Glomalin	mg GRSP g-1	2g soil; Obtained according to Wright & Upadhaya (1998)	Comparison	110yr cultivated A vs Permanent pasture B	Crop sites converted from pasture.				110				Yes			2.3	11.7	6.1	5.5	Figure 4.	1	3	3	3	3	3	7.5	0.18	0.21	Spohn, M. and L. Giani (2011) Impacts of land use change on soil aggregation and aggregate stabilizing compounds as dependent on time. Soil Biology & Biochemistry 43(5): 1081-1088.
Arable to pasture	P39	Germany	north-west of Bremen	Temperate	Cfb	700	Sandy loam/Loam			0_20	Biomass	Glomalin	mg GRSP g-1	2g soil; Obtained according to Wright & Upadhaya (1998)	Comparison	110yr cultivated B vs Permanent pasture B	Crop sites converted from pasture.				110				Yes			3.04	11.7	6.2	5.5	Figure 4.	1	3	3	3	3	3.4	7.5	0.07	0.21	Spohn, M. and L. Giani (2011) Impacts of land use change on soil aggregation and aggregate stabilizing compounds as dependent on time. Soil Biology & Biochemistry 43(5): 1081-1088.
Arable to pasture	P39	Germany	north-west of Bremen	Temperate	Cfb	700	Sandy loam/Loam			20_40	Biomass	Glomalin	mg GRSP g-1	2g soil; Obtained according to Wright & Upadhaya (1998)	Comparison	8yr cultivated vs Permanent pasture A	Crop sites converted from pasture.				8				Yes			6.34	2.85	5.8	5.3	Figure 4.	1	3	3	3	3	5.3	4.5	0.11	0.07	Spohn, M. and L. Giani (2011) Impacts of land use change on soil aggregation and aggregate stabilizing compounds as dependent on time. Soil Biology & Biochemistry 43(5): 1081-1088.
Arable to pasture	P39	Germany	north-west of Bremen	Temperate	Cfb	700	Sandy loam/Loam			20_40	Biomass	Glomalin	mg GRSP g-1	2g soil; Obtained according to Wright & Upadhaya (1998)	Comparison	30yr cultivated A vs Permanent pasture A	Crop sites converted from pasture.				30				Yes			3.4	2.85	5.5	5.3	Figure 4.	1	3	3	3	3	2.8	4.5	0.07	0.07	Spohn, M. and L. Giani (2011) Impacts of land use change on soil aggregation and aggregate stabilizing compounds as dependent on time. Soil Biology & Biochemistry 43(5): 1081-1088.
Arable to pasture	P39	Germany	north-west of Bremen	Temperate	Cfb	700	Sandy loam/Loam			20_40	Biomass	Glomalin	mg GRSP g-1	2g soil; Obtained according to Wright & Upadhaya (1998)	Comparison	30yr cultivated B vs Permanent pasture A	Crop sites converted from pasture.				30				Yes			1.75	2.85	6.8	5.3	Figure 4.	1	3	3	3	3	3.9	4.5	0.14	0.07	Spohn, M. and L. Giani (2011) Impacts of land use change on soil aggregation and aggregate stabilizing compounds as dependent on time. Soil Biology & Biochemistry 43(5): 1081-1088.
Arable to pasture	P39	Germany	north-west of Bremen	Temperate	Cfb	700	Sandy loam/Loam			20_40	Biomass	Glomalin	mg GRSP g-1	2g soil; Obtained according to Wright & Upadhaya (1998)	Comparison	110yr cultivated A vs Permanent pasture A	Crop sites converted from pasture.				110				Yes			1.38	2.85	5.7	5.3	Figure 4.	1	3	3	3	3	1.7	4.5	0.07	0.07	Spohn, M. and L. Giani (2011) Impacts of land use change on soil aggregation and aggregate stabilizing compounds as dependent on time. Soil Biology & Biochemistry 43(5): 1081-1088.
Arable to pasture	P39	Germany	north-west of Bremen	Temperate	Cfb	700	Sandy loam/Loam			20_40	Biomass	Glomalin	mg GRSP g-1	2g soil; Obtained according to Wright & Upadhaya (1998)	Comparison	110yr cultivated B vs Permanent pasture A	Crop sites converted from pasture.				110				Yes			1.02	2.85	6	5.3	Figure 4.	1	3	3	3	3	2.6	4.5	0.11	0.07	Spohn, M. and L. Giani (2011) Impacts of land use change on soil aggregation and aggregate stabilizing compounds as dependent on time. Soil Biology & Biochemistry 43(5): 1081-1088.
Arable to pasture	P39	Germany	north-west of Bremen	Temperate	Cfb	700	Sandy loam/Loam			20_40	Biomass	Glomalin	mg GRSP g-1	2g soil; Obtained according to Wright & Upadhaya (1998)	Comparison	8yr cultivated vs Permanent pasture B	Crop sites converted from pasture.				8				Yes			6.34	5.42	5.8	5.6	Figure 4.	1	3	3	3	3	5.3	2.9	0.11	0.27	Spohn, M. and L. Giani (2011) Impacts of land use change on soil aggregation and aggregate stabilizing compounds as dependent on time. Soil Biology & Biochemistry 43(5): 1081-1088.
Arable to pasture	P39	Germany	north-west of Bremen	Temperate	Cfb	700	Sandy loam/Loam			20_40	Biomass	Glomalin	mg GRSP g-1	2g soil; Obtained according to Wright & Upadhaya (1998)	Comparison	30yr cultivated A vs Permanent pasture B	Crop sites converted from pasture.				30				Yes			3.4	5.42	5.5	5.6	Figure 4.	1	3	3	3	3	2.8	2.9	0.07	0.27	Spohn, M. and L. Giani (2011) Impacts of land use change on soil aggregation and aggregate stabilizing compounds as dependent on time. Soil Biology & Biochemistry 43(5): 1081-1088.
Arable to pasture	P39	Germany	north-west of Bremen	Temperate	Cfb	700	Sandy loam/Loam			20_40	Biomass	Glomalin	mg GRSP g-1	2g soil; Obtained according to Wright & Upadhaya (1998)	Comparison	30yr cultivated B vs Permanent pasture B	Crop sites converted from pasture.				30				Yes			1.75	5.42	6.8	5.6	Figure 4.	1	3	3	3	3	3.9	2.9	0.14	0.27	Spohn, M. and L. Giani (2011) Impacts of land use change on soil aggregation and aggregate stabilizing compounds as dependent on time. Soil Biology & Biochemistry 43(5): 1081-1088.
Arable to pasture	P39	Germany	north-west of Bremen	Temperate	Cfb	700	Sandy loam/Loam			20_40	Biomass	Glomalin	mg GRSP g-1	2g soil; Obtained according to Wright & Upadhaya (1998)	Comparison	110yr cultivated A vs Permanent pasture B	Crop sites converted from pasture.				110				Yes			1.38	5.42	5.7	5.6	Figure 4.	1	3	3	3	3	1.7	2.9	0.07	0.27	Spohn, M. and L. Giani (2011) Impacts of land use change on soil aggregation and aggregate stabilizing compounds as dependent on time. Soil Biology & Biochemistry 43(5): 1081-1088.
Arable to pasture	P39	Germany	north-west of Bremen	Temperate	Cfb	700	Sandy loam/Loam			20_40	Biomass	Glomalin	mg GRSP g-1	2g soil; Obtained according to Wright & Upadhaya (1998)	Comparison	110yr cultivated B vs Permanent pasture B	Crop sites converted from pasture.				110				Yes			1.02	5.42	6	5.6	Figure 4.	1	3	3	3	3	2.6	2.9	0.11	0.27	Spohn, M. and L. Giani (2011) Impacts of land use change on soil aggregation and aggregate stabilizing compounds as dependent on time. Soil Biology & Biochemistry 43(5): 1081-1088.
Arable to pasture	P4	Italy	Sovicille, Siena, Tuscany	Temperate	Csa	930	Sandy loam				Biomass	Spores	biovolume x10^6 μm3 g-1		Comparison	Monoculture vs Grassland		1952				Maize						2.7	9.6	7.5	7.5	Figure 1.	1	3	3	3	3	0.6	7	0.0866025	1.38564	Bedini, S., L. Avio, et al. (2007) Effects of long-term land use on arbuscular mycorrhizal fungi and glomalin-related soil protein. Agriculture Ecosystems & Environment 120(2-4): 463-466.
Arable to pasture	P4	Italy	Sovicille, Siena, Tuscany	Temperate	Csa	930	Sandy loam				Biomass	Glomalin	mg Easily Extractable Glomalin g-1		Comparison	Monoculture vs Grassland		1952				Maize						2.7	9.6	7.5	7.5	Figure 1.	1	3	3	3	3	0.25	1.6	0.0866025	0.173205	Bedini, S., L. Avio, et al. (2007) Effects of long-term land use on arbuscular mycorrhizal fungi and glomalin-related soil protein. Agriculture Ecosystems & Environment 120(2-4): 463-466.
Arable to pasture	P41	Japan	Muramatsu	Temperate	Cfa	1775		2001	May/September	5_15	Biomass	Ergosterol	ug ergosterol g-1	5g fresh soil following Eash et al (1996)	Comparison	13yr Continuous cropping (1) vs 6yr Grassland (3)	Cropped soils sampled after sowing; pastures harvested and fertilised.	1988	1995			Maize			No			10.35	9.02	5.65	5.9	Figure 1.	1	3&4	3&4	2	2	1.4	1.15	0.212	0.636	Turgay, O. C. and M. Nonaka (2002) Effects of land-use and management practices on soil ergosterol content in andosols. Soil Science and Plant Nutrition 48(5): 693-699.
Arable to pasture	P41	Japan	Muramatsu	Temperate	Cfa	1775		2001	May/September	5_15	Biomass	Ergosterol	ug ergosterol g-1	5g fresh soil following Eash et al (1996)	Comparison	13yr Continuous cropping (1) vs 30yr Grassland (4)	Cropped soils sampled after sowing; pastures harvested and fertilised.	1988	1971			Maize			No			10.35	12.8	5.65	5.25	Figure 1.	1	3&4	3&4	2	2	1.4	2.65	0.212	0.354	Turgay, O. C. and M. Nonaka (2002) Effects of land-use and management practices on soil ergosterol content in andosols. Soil Science and Plant Nutrition 48(5): 693-699.
Arable to pasture	P41	Japan	Muramatsu	Temperate	Cfa	1775		2001	May/September	5_15	Biomass	Ergosterol	ug ergosterol g-1	5g fresh soil following Eash et al (1996)	Comparison	13yr Continuous rotation (2) vs 6yr Grassland (3)	Cropped soils sampled after sowing; pastures harvested and fertilised.	1988	1995			Potato, Radish, Bean			No			10.755	9.02	5.9	5.9	Figure 1.	1	3&4	3&4	2	2	0.8	1.15	0.071	0.636	Turgay, O. C. and M. Nonaka (2002) Effects of land-use and management practices on soil ergosterol content in andosols. Soil Science and Plant Nutrition 48(5): 693-699.
Arable to pasture	P41	Japan	Muramatsu	Temperate	Cfa	1775		2001	May/September	5_15	Biomass	Ergosterol	ug ergosterol g-1	5g fresh soil following Eash et al (1996)	Comparison	13yr Continuous rotation (2) vs 30yr Grassland (4)	Cropped soils sampled after sowing; pastures harvested and fertilised.	1988	1971			Potato, Radish, Bean			No			10.755	12.8	5.9	5.25	Figure 1.	1	3&4	3&4	2	2	0.8	2.65	0.071	0.354	Turgay, O. C. and M. Nonaka (2002) Effects of land-use and management practices on soil ergosterol content in andosols. Soil Science and Plant Nutrition 48(5): 693-699.
Arable to pasture	P43	USA	Fort Pierce, Florida	Temperate	Cfa	1359	Loamy sand	2003	July	0_15	Diversity	Molecular	Number of fungal rD ITS-1 fragments		Change	Conventiol Tomato vs Bahiagrass pasture (July 2003)	End of season	1990	2000	2000	3	Tomatoes										Table 2.	1	2	2	6	6	11.33	17.17	3.72322	1.46969	Wu, T. H., D. O. Chellemi, et al. (2007) Discriminating the effects of agricultural land management practices on soil fungal communities. Soil Biology & Biochemistry 39(5): 1139-1155.
Arable to pasture	P43	USA	Fort Pierce, Florida	Temperate	Cfa	1359	Loamy sand	2003	September	0_15	Diversity	Molecular	Number of fungal rD ITS-1 fragments		Change	Conventiol Tomato vs Bahiagrass pasture (Sep 2003)	Prior to tomato transplant	1990	2000	2000	3.2	Tomatoes										Table 2.	1	2	2	6	6	16	15.67	3.99267	2.81691	Wu, T. H., D. O. Chellemi, et al. (2007) Discriminating the effects of agricultural land management practices on soil fungal communities. Soil Biology & Biochemistry 39(5): 1139-1155.
Arable to pasture	P43	USA	Fort Pierce, Florida	Temperate	Cfa	1359	Loamy sand	2003	December	0_15	Diversity	Molecular	Number of fungal rD ITS-1 fragments		Change	Conventiol Tomato vs Bahiagrass pasture (Dec 2003)	Tomato harvest	1990	2000	2000	3.5	Tomatoes										Table 2.	1	2	2	6	6	16.17	16.33	2.32702	1.37171	Wu, T. H., D. O. Chellemi, et al. (2007) Discriminating the effects of agricultural land management practices on soil fungal communities. Soil Biology & Biochemistry 39(5): 1139-1155.
Arable to pasture	P43	USA	Fort Pierce, Florida	Temperate	Cfa	1359	Loamy sand	2004	July	0_15	Diversity	Molecular	Number of fungal rD ITS-1 fragments		Change	Conventiol Tomato vs Bahiagrass pasture (July 2004)	End of season	1990	2000	2000	4	Tomatoes										Table 2.	1	2	2	6	6	15.83	18.58	2.27803	1.49419	Wu, T. H., D. O. Chellemi, et al. (2007) Discriminating the effects of agricultural land management practices on soil fungal communities. Soil Biology & Biochemistry 39(5): 1139-1155.
Arable to pasture	P43	USA	Fort Pierce, Florida	Temperate	Cfa	1359	Loamy sand	2004	September	0_15	Diversity	Molecular	Number of fungal rD ITS-1 fragments		Change	Conventiol Tomato vs Bahiagrass pasture (Sep 2004)	Prior to tomato transplant	1990	2000	2000	4.2	Tomatoes										Table 2.	1	2	2	6	6	12.08	14.5	1.32272	1.76363	Wu, T. H., D. O. Chellemi, et al. (2007) Discriminating the effects of agricultural land management practices on soil fungal communities. Soil Biology & Biochemistry 39(5): 1139-1155.
Arable to pasture	P43	USA	Fort Pierce, Florida	Temperate	Cfa	1359	Loamy sand	2005	January	0_15	Diversity	Molecular	Number of fungal rD ITS-1 fragments		Change	Conventiol Tomato vs Bahiagrass pasture (Jan 2005)	Tomato harvest	1990	2000	2000	4.5	Tomatoes										Table 2.	1	2	2	6	6	12.5	15.75	2.54747	1.86161	Wu, T. H., D. O. Chellemi, et al. (2007) Discriminating the effects of agricultural land management practices on soil fungal communities. Soil Biology & Biochemistry 39(5): 1139-1155.
Arable to pasture	P43	USA	Fort Pierce, Florida	Temperate	Cfa	1359	Loamy sand	2003	July	0_15	Diversity	Molecular	Number of fungal rD ITS-1 fragments		Comparison	Disk fallow Tomato vs Bahiagrass pasture (July 2003)	End of season	2000	2000	2000	3	Tomatoes										Table 2.	1	2	2	6	6	14.67	17.17	1.49419	1.46969	Wu, T. H., D. O. Chellemi, et al. (2007) Discriminating the effects of agricultural land management practices on soil fungal communities. Soil Biology & Biochemistry 39(5): 1139-1155.
Arable to pasture	P43	USA	Fort Pierce, Florida	Temperate	Cfa	1359	Loamy sand	2003	September	0_15	Diversity	Molecular	Number of fungal rD ITS-1 fragments		Comparison	Disk fallow Tomato vs Bahiagrass pasture (Sep 2003)	Prior to tomato transplant	2000	2000	2000	3.2	Tomatoes										Table 2.	1	2	2	6	6	14.67	15.67	2.74343	2.81691	Wu, T. H., D. O. Chellemi, et al. (2007) Discriminating the effects of agricultural land management practices on soil fungal communities. Soil Biology & Biochemistry 39(5): 1139-1155.
Arable to pasture	P43	USA	Fort Pierce, Florida	Temperate	Cfa	1359	Loamy sand	2003	December	0_15	Diversity	Molecular	Number of fungal rD ITS-1 fragments		Comparison	Disk fallow Tomato vs Bahiagrass pasture (Dec 2003)	Tomato harvest	2000	2000	2000	3.5	Tomatoes										Table 2.	1	2	2	6	6	12.17	16.33	3.18434	1.37171	Wu, T. H., D. O. Chellemi, et al. (2007) Discriminating the effects of agricultural land management practices on soil fungal communities. Soil Biology & Biochemistry 39(5): 1139-1155.
Arable to pasture	P43	USA	Fort Pierce, Florida	Temperate	Cfa	1359	Loamy sand	2004	July	0_15	Diversity	Molecular	Number of fungal rD ITS-1 fragments		Comparison	Disk fallow Tomato vs Bahiagrass pasture (July 2004)	End of season	2000	2000	2000	4	Tomatoes										Table 2.	1	2	2	6	6	16.58	18.58	1.20025	1.49419	Wu, T. H., D. O. Chellemi, et al. (2007) Discriminating the effects of agricultural land management practices on soil fungal communities. Soil Biology & Biochemistry 39(5): 1139-1155.
Arable to pasture	P43	USA	Fort Pierce, Florida	Temperate	Cfa	1359	Loamy sand	2004	September	0_15	Diversity	Molecular	Number of fungal rD ITS-1 fragments		Comparison	Disk fallow Tomato vs Bahiagrass pasture (Sep 2004)	Prior to tomato transplant	2000	2000	2000	4.2	Tomatoes										Table 2.	1	2	2	6	6	12.83	14.5	2.10656	1.76363	Wu, T. H., D. O. Chellemi, et al. (2007) Discriminating the effects of agricultural land management practices on soil fungal communities. Soil Biology & Biochemistry 39(5): 1139-1155.
Arable to pasture	P43	USA	Fort Pierce, Florida	Temperate	Cfa	1359	Loamy sand	2005	January	0_15	Diversity	Molecular	Number of fungal rD ITS-1 fragments		Comparison	Disk fallow Tomato vs Bahiagrass pasture (Jan 2005)	Tomato harvest	2000	2000	2000	4.5	Tomatoes										Table 2.	1	2	2	6	6	12.42	15.75	2.71893	1.86161	Wu, T. H., D. O. Chellemi, et al. (2007) Discriminating the effects of agricultural land management practices on soil fungal communities. Soil Biology & Biochemistry 39(5): 1139-1155.
Arable to pasture	P43	USA	Fort Pierce, Florida	Temperate	Cfa	1359	Loamy sand	2003	July	0_15	Diversity	Molecular	Number of fungal rD ITS-1 fragments		Comparison	Organic Tomato vs Bahiagrass pasture (July 2003)	End of season	2000	2000	2000	3	Tomatoes, Sun Hemp, Millet										Table 2.	1	2	2	6	6	13.5	17.17	1.05328	1.46969	Wu, T. H., D. O. Chellemi, et al. (2007) Discriminating the effects of agricultural land management practices on soil fungal communities. Soil Biology & Biochemistry 39(5): 1139-1155.
Arable to pasture	P43	USA	Fort Pierce, Florida	Temperate	Cfa	1359	Loamy sand	2003	September	0_15	Diversity	Molecular	Number of fungal rD ITS-1 fragments		Comparison	Organic Tomato vs Bahiagrass pasture (Sep 2003)	Prior to tomato transplant	2000	2000	2000	3.2	Tomatoes, Sun Hemp, Millet										Table 2.	1	2	2	6	6	10.5	15.67	1.86161	2.81691	Wu, T. H., D. O. Chellemi, et al. (2007) Discriminating the effects of agricultural land management practices on soil fungal communities. Soil Biology & Biochemistry 39(5): 1139-1155.
Arable to pasture	P43	USA	Fort Pierce, Florida	Temperate	Cfa	1359	Loamy sand	2003	December	0_15	Diversity	Molecular	Number of fungal rD ITS-1 fragments		Comparison	Organic Tomato vs Bahiagrass pasture (Dec 2003)	Tomato harvest	2000	2000	2000	3.5	Tomatoes, Sun Hemp, Millet										Table 2.	1	2	2	6	6	14.67	16.33	4.3111	1.37171	Wu, T. H., D. O. Chellemi, et al. (2007) Discriminating the effects of agricultural land management practices on soil fungal communities. Soil Biology & Biochemistry 39(5): 1139-1155.
Arable to pasture	P43	USA	Fort Pierce, Florida	Temperate	Cfa	1359	Loamy sand	2004	July	0_15	Diversity	Molecular	Number of fungal rD ITS-1 fragments		Comparison	Organic Tomato vs Bahiagrass pasture (July 2004)	End of season	2000	2000	2000	4	Tomatoes, Sun Hemp, Millet										Table 2.	1	2	2	6	6	12.58	18.58	1.32272	1.49419	Wu, T. H., D. O. Chellemi, et al. (2007) Discriminating the effects of agricultural land management practices on soil fungal communities. Soil Biology & Biochemistry 39(5): 1139-1155.
Arable to pasture	P43	USA	Fort Pierce, Florida	Temperate	Cfa	1359	Loamy sand	2004	September	0_15	Diversity	Molecular	Number of fungal rD ITS-1 fragments		Comparison	Organic Tomato vs Bahiagrass pasture (Sep 2004)	Prior to tomato transplant	2000	2000	2000	4.2	Tomatoes, Sun Hemp, Millet										Table 2.	1	2	2	6	6	10.08	14.5	2.64545	1.76363	Wu, T. H., D. O. Chellemi, et al. (2007) Discriminating the effects of agricultural land management practices on soil fungal communities. Soil Biology & Biochemistry 39(5): 1139-1155.
Arable to pasture	P43	USA	Fort Pierce, Florida	Temperate	Cfa	1359	Loamy sand	2005	January	0_15	Diversity	Molecular	Number of fungal rD ITS-1 fragments		Comparison	Organic Tomato vs Bahiagrass pasture (Jan 2005)	Tomato harvest	2000	2000	2000	4.5	Tomatoes, Sun Hemp, Millet										Table 2.	1	2	2	6	6	11.75	15.75	1.39621	1.86161	Wu, T. H., D. O. Chellemi, et al. (2007) Discriminating the effects of agricultural land management practices on soil fungal communities. Soil Biology & Biochemistry 39(5): 1139-1155.
Conventional to reduced tillage	T110	USA	Goldsboro, North Carolina	Temperate	Cfa	1220	Loam	2002	September	0_15	Biomass	PLFA	% fungal PLFAs	Fatty acids extracted from 5g soil.	Change	CT vs NT	CT:Conventionally tilled for over 75 years, NT: No tillage	1923	1998	1998	5		Corn, Cotton, Peanut	NoTill	Yes							Figure 2.	1	3	3	5	5	12.06	12.7	1.03	0.34	Zhang, W. J., W. Y. Rui, et al. (2005) Responses of soil microbial community structure and diversity to agricultural deintensification. Pedosphere 15(4): 440-447.
Conventional to reduced tillage	T110	USA	Goldsboro, North Carolina	Temperate	Cfa	1220	Loam	2002	September	0_15	Diversity	PLFA	Number of PLFAs detected	Fatty acids extracted from 5g soil.	Change	CT vs NT	CT:Conventionally tilled for over 75 years, NT: No tillage	1923	1998	1998	5		Corn, Cotton, Peanut	NoTill	Yes							Table 2.	1	2	2	5	5	17	17	0.3	0.3	Zhang, W. J., W. Y. Rui, et al. (2005) Responses of soil microbial community structure and diversity to agricultural deintensification. Pedosphere 15(4): 440-447.
Conventional to reduced tillage	T117	USA	Akron, Colorado	Dry	BSk	420	Silt loam	1998	April	0_10	Biomass	Glomalin	mg Total protein g-1	Dry-stable aggregates following Wright & Upadhyaya 1996;1998.	Comparison	Conventiol Tillage (W-F; 8 yrs) vs Reduced Till (W-C-M-F; 8 yrs)		1990	1990					ReducedTill								Table 2.	1	2	2	6	12	2.3	2.5	0.7	0.5	Wright, S.F. and R.L. Anderson (2000) Aggregate stability and glomalin in alternative crop rotations for the central Great Plains. Biology & Fertility of Soils 31: 249-253.
Conventional to reduced tillage	T117	USA	Akron, Colorado	Dry	BSk	420	Silt loam	1998	April	0_10	Biomass	Glomalin	mg Total protein g-1	Dry-stable aggregates following Wright & Upadhyaya 1996;1998.	Comparison	Conventiol Tillage (W-F; 8 yrs) vs Reduced Till (W-S-F; 8 yrs)		1990	1990					ReducedTill								Table 2.	1	2	2	6	9	2.3	2.3	0.7	0.4	Wright, S.F. and R.L. Anderson (2000) Aggregate stability and glomalin in alternative crop rotations for the central Great Plains. Biology & Fertility of Soils 31: 249-253.
Conventional to reduced tillage	T117	USA	Akron, Colorado	Dry	BSk	420	Silt loam	1998	April	0_10	Biomass	Glomalin	mg Total protein g-1	Dry-stable aggregates following Wright & Upadhyaya 1996;1998.	Comparison	Conventiol Tillage (Triticale; 6 yrs) vs Reduced Till (W-C-M-F; 8 yrs)		1990	1990					ReducedTill								Table 2.	1	2	2	9	12	1.5	2.5	0.3	0.5	Wright, S.F. and R.L. Anderson (2000) Aggregate stability and glomalin in alternative crop rotations for the central Great Plains. Biology & Fertility of Soils 31: 249-253.
Conventional to reduced tillage	T117	USA	Akron, Colorado	Dry	BSk	420	Silt loam	1998	April	0_10	Biomass	Glomalin	mg Total protein g-1	Dry-stable aggregates following Wright & Upadhyaya 1996;1998.	Comparison	Conventiol Tillage (Triticale; 6 yrs) vs Reduced Till (W-S-F; 8 yrs)		1990	1990					ReducedTill								Table 2.	1	2	2	9	9	1.5	2.3	0.3	0.4	Wright, S.F. and R.L. Anderson (2000) Aggregate stability and glomalin in alternative crop rotations for the central Great Plains. Biology & Fertility of Soils 31: 249-253.
Conventional to reduced tillage	T117	USA	Akron, Colorado	Dry	BSk	420	Silt loam	1998	April	0_10	Biomass	Glomalin	mg Total protein g-1	Dry-stable aggregates following Wright & Upadhyaya 1996;1998.	Comparison	Conventiol Tillage (W-F; 8 yrs) vs No Till (W-C-M; 8 yrs)		1990	1990					NoTill								Table 2.	1	2	2	6	9	2.3	2.9	0.7	0.3	Wright, S.F. and R.L. Anderson (2000) Aggregate stability and glomalin in alternative crop rotations for the central Great Plains. Biology & Fertility of Soils 31: 249-253.
Conventional to reduced tillage	T117	USA	Akron, Colorado	Dry	BSk	420	Silt loam	1998	April	0_10	Biomass	Glomalin	mg Total protein g-1	Dry-stable aggregates following Wright & Upadhyaya 1996;1998.	Comparison	Conventiol Tillage (W-F; 8 yrs) vs No Till (W-C-F; 8 yrs)		1990	1990					NoTill								Table 2.	1	2	2	6	9	2.3	2.4	0.7	0.4	Wright, S.F. and R.L. Anderson (2000) Aggregate stability and glomalin in alternative crop rotations for the central Great Plains. Biology & Fertility of Soils 31: 249-253.
Conventional to reduced tillage	T117	USA	Akron, Colorado	Dry	BSk	420	Silt loam	1998	April	0_10	Biomass	Glomalin	mg Total protein g-1	Dry-stable aggregates following Wright & Upadhyaya 1996;1998.	Comparison	Conventiol Tillage (Triticale; 6 yrs) vs No Till (W-C-M; 8 yrs)		1990	1990					NoTill								Table 2.	1	2	2	9	9	1.5	2.9	0.3	0.3	Wright, S.F. and R.L. Anderson (2000) Aggregate stability and glomalin in alternative crop rotations for the central Great Plains. Biology & Fertility of Soils 31: 249-253.
Conventional to reduced tillage	T117	USA	Akron, Colorado	Dry	BSk	420	Silt loam	1998	April	0_10	Biomass	Glomalin	mg Total protein g-1	Dry-stable aggregates following Wright & Upadhyaya 1996;1998.	Comparison	Conventiol Tillage (Triticale; 6 yrs) vs No Till (W-C-F; 8 yrs)		1990	1990					NoTill								Table 2.	1	2	2	9	9	1.5	2.4	0.3	0.4	Wright, S.F. and R.L. Anderson (2000) Aggregate stability and glomalin in alternative crop rotations for the central Great Plains. Biology & Fertility of Soils 31: 249-253.
Conventional to reduced tillage	T117	USA	Akron, Colorado	Dry	BSk	420	Silt loam	1998	April	0_10	Biomass	Glomalin	mg Immunoreactive protein g-1	Dry-stable aggregates following Wright & Upadhyaya 1996;1998.	Comparison	Conventiol Tillage (W-F; 8 yrs) vs Reduced Till (W-C-M-F; 8 yrs)		1990	1990					ReducedTill								Table 2.	1	2	2	6	12	0.57	0.61	0.08	0.16	Wright, S.F. and R.L. Anderson (2000) Aggregate stability and glomalin in alternative crop rotations for the central Great Plains. Biology & Fertility of Soils 31: 249-253.
Conventional to reduced tillage	T117	USA	Akron, Colorado	Dry	BSk	420	Silt loam	1998	April	0_10	Biomass	Glomalin	mg Immunoreactive protein g-2	Dry-stable aggregates following Wright & Upadhyaya 1996;1998.	Comparison	Conventiol Tillage (W-F; 8 yrs) vs Reduced Till (W-S-F; 8 yrs)		1990	1990					ReducedTill								Table 2.	1	2	2	6	9	0.57	0.52	0.08	0.08	Wright, S.F. and R.L. Anderson (2000) Aggregate stability and glomalin in alternative crop rotations for the central Great Plains. Biology & Fertility of Soils 31: 249-253.
Conventional to reduced tillage	T117	USA	Akron, Colorado	Dry	BSk	420	Silt loam	1998	April	0_10	Biomass	Glomalin	mg Immunoreactive protein g-3	Dry-stable aggregates following Wright & Upadhyaya 1996;1998.	Comparison	Conventiol Tillage (Triticale; 6 yrs) vs Reduced Till (W-C-M-F; 8 yrs)		1990	1990					ReducedTill								Table 2.	1	2	2	9	12	0.41	0.61	0.08	0.16	Wright, S.F. and R.L. Anderson (2000) Aggregate stability and glomalin in alternative crop rotations for the central Great Plains. Biology & Fertility of Soils 31: 249-253.
Conventional to reduced tillage	T117	USA	Akron, Colorado	Dry	BSk	420	Silt loam	1998	April	0_10	Biomass	Glomalin	mg Immunoreactive protein g-4	Dry-stable aggregates following Wright & Upadhyaya 1996;1998.	Comparison	Conventiol Tillage (Triticale; 6 yrs) vs Reduced Till (W-S-F; 8 yrs)		1990	1990					ReducedTill								Table 2.	1	2	2	9	9	0.41	0.52	0.08	0.08	Wright, S.F. and R.L. Anderson (2000) Aggregate stability and glomalin in alternative crop rotations for the central Great Plains. Biology & Fertility of Soils 31: 249-253.
Conventional to reduced tillage	T117	USA	Akron, Colorado	Dry	BSk	420	Silt loam	1998	April	0_10	Biomass	Glomalin	mg Immunoreactive protein g-5	Dry-stable aggregates following Wright & Upadhyaya 1996;1998.	Comparison	Conventiol Tillage (W-F; 8 yrs) vs No Till (W-C-M; 8 yrs)		1990	1990					NoTill								Table 2.	1	2	2	6	9	0.57	0.56	0.08	0.16	Wright, S.F. and R.L. Anderson (2000) Aggregate stability and glomalin in alternative crop rotations for the central Great Plains. Biology & Fertility of Soils 31: 249-253.
Conventional to reduced tillage	T117	USA	Akron, Colorado	Dry	BSk	420	Silt loam	1998	April	0_10	Biomass	Glomalin	mg Immunoreactive protein g-6	Dry-stable aggregates following Wright & Upadhyaya 1996;1998.	Comparison	Conventiol Tillage (W-F; 8 yrs) vs No Till (W-C-F; 8 yrs)		1990	1990					NoTill								Table 2.	1	2	2	6	9	0.57	0.62	0.08	0.12	Wright, S.F. and R.L. Anderson (2000) Aggregate stability and glomalin in alternative crop rotations for the central Great Plains. Biology & Fertility of Soils 31: 249-253.
Conventional to reduced tillage	T117	USA	Akron, Colorado	Dry	BSk	420	Silt loam	1998	April	0_10	Biomass	Glomalin	mg Immunoreactive protein g-7	Dry-stable aggregates following Wright & Upadhyaya 1996;1998.	Comparison	Conventiol Tillage (Triticale; 6 yrs) vs No Till (W-C-M; 8 yrs)		1990	1990					NoTill								Table 2.	1	2	2	9	9	0.41	0.56	0.08	0.16	Wright, S.F. and R.L. Anderson (2000) Aggregate stability and glomalin in alternative crop rotations for the central Great Plains. Biology & Fertility of Soils 31: 249-253.
Conventional to reduced tillage	T117	USA	Akron, Colorado	Dry	BSk	420	Silt loam	1998	April	0_10	Biomass	Glomalin	mg Immunoreactive protein g-8	Dry-stable aggregates following Wright & Upadhyaya 1996;1998.	Comparison	Conventiol Tillage (Triticale; 6 yrs) vs No Till (W-C-F; 8 yrs)		1990	1990					NoTill								Table 2.	1	2	2	9	9	0.41	0.62	0.08	0.12	Wright, S.F. and R.L. Anderson (2000) Aggregate stability and glomalin in alternative crop rotations for the central Great Plains. Biology & Fertility of Soils 31: 249-253.
Conventional to reduced tillage	T12	Chile	Antumapu Campus, Santiago	Temperate	Csb	330		2006	May	0_2	Biomass	Spores	No. 100cm-3	Wet sieving and decanting, counted under stereomicroscope.	Change	Conventiol Tillage (10yr) vs No-till (6yr)		1996	2000	2000	6	Maize	Wheat	NoTill				3.04	4.71	7.5	7.4	Table 2.	1	2	1	3	3	381	484	67	112	Curaqueo, G., J. Miguel Barea, et al. (2011) Effects of different tillage system on arbuscular mycorrhizal fungal propagules and physical properties in a Mediterranean agroecosystem in central Chile. Soil & Tillage Research 113: 11-18.
Conventional to reduced tillage	T12	Chile	Antumapu Campus, Santiago	Temperate	Csb	330		2006	May	0_2	Biomass	Spores	No. 100cm-3	Wet sieving and decanting, counted under stereomicroscope.	Change	Conventiol Tillage (10yr) vs No-till (10yr)		1996	1996	1996	10	Maize	Wheat	NoTill				3.04	4.16	7.5	7.4	Table 2.	1	2	1	3	3	381	272	67	70	Curaqueo, G., J. Miguel Barea, et al. (2011) Effects of different tillage system on arbuscular mycorrhizal fungal propagules and physical properties in a Mediterranean agroecosystem in central Chile. Soil & Tillage Research 113: 11-18.
Conventional to reduced tillage	T12	Chile	Antumapu Campus, Santiago	Temperate	Csb	330		2006	May	0_2	Biomass	Hyphae	Active AM hyphae mg-1	Filtered suspension, stained and grid-line intersect method.	Change	Conventiol Tillage (10yr) vs No-till (6yr)		1996	2000	2000	6	Maize	Wheat	NoTill				3.04	4.71	7.5	7.4	Table 2.	1	2	1	3	3	0.81	0.91	0.34	0.26	Curaqueo, G., J. Miguel Barea, et al. (2011) Effects of different tillage system on arbuscular mycorrhizal fungal propagules and physical properties in a Mediterranean agroecosystem in central Chile. Soil & Tillage Research 113: 11-18.
Conventional to reduced tillage	T12	Chile	Antumapu Campus, Santiago	Temperate	Csb	330		2006	May	0_2	Biomass	Hyphae	Active AM hyphae mg-1	Filtered suspension, stained and grid-line intersect method.	Change	Conventiol Tillage (10yr) vs No-till (10yr)		1996	1996	1996	10	Maize	Wheat	NoTill				3.04	4.16	7.5	7.4	Table 2.	1	2	1	3	3	0.81	0.81	0.34	0.26	Curaqueo, G., J. Miguel Barea, et al. (2011) Effects of different tillage system on arbuscular mycorrhizal fungal propagules and physical properties in a Mediterranean agroecosystem in central Chile. Soil & Tillage Research 113: 11-18.
Conventional to reduced tillage	T12	Chile	Antumapu Campus, Santiago	Temperate	Csb	330		2006	May	0_2	Biomass	Hyphae	Total AM hyphae mg-1	Filtered suspension, stained and grid-line intersect method.	Change	Conventiol Tillage (10yr) vs No-till (6yr)		1996	2000	2000	6	Maize	Wheat	NoTill				3.04	4.71	7.5	7.4	Table 2.	1	2	1	3	3	4.02	5.96	0.72	3.52	Curaqueo, G., J. Miguel Barea, et al. (2011) Effects of different tillage system on arbuscular mycorrhizal fungal propagules and physical properties in a Mediterranean agroecosystem in central Chile. Soil & Tillage Research 113: 11-18.
Conventional to reduced tillage	T12	Chile	Antumapu Campus, Santiago	Temperate	Csb	330		2006	May	0_2	Biomass	Hyphae	Total AM hyphae mg-1	Filtered suspension, stained and grid-line intersect method.	Change	Conventiol Tillage (10yr) vs No-till (10yr)		1996	1996	1996	10	Maize	Wheat	NoTill				3.04	4.16	7.5	7.4	Table 2.	1	2	1	3	3	4.02	3.74	0.72	0.97	Curaqueo, G., J. Miguel Barea, et al. (2011) Effects of different tillage system on arbuscular mycorrhizal fungal propagules and physical properties in a Mediterranean agroecosystem in central Chile. Soil & Tillage Research 113: 11-18.
Conventional to reduced tillage	T12	Chile	Antumapu Campus, Santiago	Temperate	Csb	330		2006	May	0_2	Biomass	Glomalin	GRSP mg g-1	Obtained according to Wright & Upadhaya (1998)	Change	Conventiol Tillage (10yr) vs No-till (6yr)		1996	2000	2000	6	Maize	Wheat	NoTill				3.04	4.71	7.5	7.4	Table 2.	1	2	1	3	3	4.13	8.98	0.69	1.33	Curaqueo, G., J. Miguel Barea, et al. (2011) Effects of different tillage system on arbuscular mycorrhizal fungal propagules and physical properties in a Mediterranean agroecosystem in central Chile. Soil & Tillage Research 113: 11-18.
Conventional to reduced tillage	T12	Chile	Antumapu Campus, Santiago	Temperate	Csb	330		2006	May	0_2	Biomass	Glomalin	GRSP mg g-1	Obtained according to Wright & Upadhaya (1998)	Change	Conventiol Tillage (10yr) vs No-till (10yr)		1996	1996	1996	10	Maize	Wheat	NoTill				3.04	4.16	7.5	7.4	Table 2.	1	2	1	3	3	4.13	4.93	0.69	0.61	Curaqueo, G., J. Miguel Barea, et al. (2011) Effects of different tillage system on arbuscular mycorrhizal fungal propagules and physical properties in a Mediterranean agroecosystem in central Chile. Soil & Tillage Research 113: 11-18.
Conventional to reduced tillage	T12	Chile	Antumapu Campus, Santiago	Temperate	Csb	330		2006	May	2_5	Biomass	Spores	No. 100cm-3	Wet sieving and decanting, counted under stereomicroscope.	Change	Conventiol Tillage (10yr) vs No-till (6yr)		1996	2000	2000	6	Maize	Wheat	NoTill				3.09	4.21	7.7	7.5	Table 2.	1	2	1	3	3	517	531	271	118	Curaqueo, G., J. Miguel Barea, et al. (2011) Effects of different tillage system on arbuscular mycorrhizal fungal propagules and physical properties in a Mediterranean agroecosystem in central Chile. Soil & Tillage Research 113: 11-18.
Conventional to reduced tillage	T12	Chile	Antumapu Campus, Santiago	Temperate	Csb	330		2006	May	2_5	Biomass	Spores	No. 100cm-3	Wet sieving and decanting, counted under stereomicroscope.	Change	Conventiol Tillage (10yr) vs No-till (10yr)		1996	1996	1996	10	Maize	Wheat	NoTill				3.09	3.48	7.7	7.4	Table 2.	1	2	1	3	3	517	258	271	26	Curaqueo, G., J. Miguel Barea, et al. (2011) Effects of different tillage system on arbuscular mycorrhizal fungal propagules and physical properties in a Mediterranean agroecosystem in central Chile. Soil & Tillage Research 113: 11-18.
Conventional to reduced tillage	T12	Chile	Antumapu Campus, Santiago	Temperate	Csb	330		2006	May	2_5	Biomass	Hyphae	Active AM hyphae mg-1	Filtered suspension, stained and grid-line intersect method.	Change	Conventiol Tillage (10yr) vs No-till (6yr)		1996	2000	2000	6	Maize	Wheat	NoTill				3.09	4.21	7.7	7.5	Table 2.	1	2	1	3	3	0.78	1.3	0.12	0.35	Curaqueo, G., J. Miguel Barea, et al. (2011) Effects of different tillage system on arbuscular mycorrhizal fungal propagules and physical properties in a Mediterranean agroecosystem in central Chile. Soil & Tillage Research 113: 11-18.
Conventional to reduced tillage	T12	Chile	Antumapu Campus, Santiago	Temperate	Csb	330		2006	May	2_5	Biomass	Hyphae	Active AM hyphae mg-1	Filtered suspension, stained and grid-line intersect method.	Change	Conventiol Tillage (10yr) vs No-till (10yr)		1996	1996	1996	10	Maize	Wheat	NoTill				3.09	3.48	7.7	7.4	Table 2.	1	2	1	3	3	0.78	0.52	0.12	0.21	Curaqueo, G., J. Miguel Barea, et al. (2011) Effects of different tillage system on arbuscular mycorrhizal fungal propagules and physical properties in a Mediterranean agroecosystem in central Chile. Soil & Tillage Research 113: 11-18.
Conventional to reduced tillage	T12	Chile	Antumapu Campus, Santiago	Temperate	Csb	330		2006	May	2_5	Biomass	Hyphae	Total AM hyphae mg-1	Filtered suspension, stained and grid-line intersect method.	Change	Conventiol Tillage (10yr) vs No-till (6yr)		1996	2000	2000	6	Maize	Wheat	NoTill				3.09	4.21	7.7	7.5	Table 2.	1	2	1	3	3	3.27	3.99	0.4	1.53	Curaqueo, G., J. Miguel Barea, et al. (2011) Effects of different tillage system on arbuscular mycorrhizal fungal propagules and physical properties in a Mediterranean agroecosystem in central Chile. Soil & Tillage Research 113: 11-18.
Conventional to reduced tillage	T12	Chile	Antumapu Campus, Santiago	Temperate	Csb	330		2006	May	2_5	Biomass	Hyphae	Total AM hyphae mg-1	Filtered suspension, stained and grid-line intersect method.	Change	Conventiol Tillage (10yr) vs No-till (10yr)		1996	1996	1996	10	Maize	Wheat	NoTill				3.09	3.48	7.7	7.4	Table 2.	1	2	1	3	3	3.27	1.87	0.4	0.24	Curaqueo, G., J. Miguel Barea, et al. (2011) Effects of different tillage system on arbuscular mycorrhizal fungal propagules and physical properties in a Mediterranean agroecosystem in central Chile. Soil & Tillage Research 113: 11-18.
Conventional to reduced tillage	T12	Chile	Antumapu Campus, Santiago	Temperate	Csb	330		2006	May	2_5	Biomass	Glomalin	GRSP mg g-1	Obtained according to Wright & Upadhaya (1998)	Change	Conventiol Tillage (10yr) vs No-till (6yr)		1996	2000	2000	6	Maize	Wheat	NoTill				3.09	4.21	7.7	7.5	Table 2.	1	2	1	3	3	3.79	7.33	0.56	0.83	Curaqueo, G., J. Miguel Barea, et al. (2011) Effects of different tillage system on arbuscular mycorrhizal fungal propagules and physical properties in a Mediterranean agroecosystem in central Chile. Soil & Tillage Research 113: 11-18.
Conventional to reduced tillage	T12	Chile	Antumapu Campus, Santiago	Temperate	Csb	330		2006	May	2_5	Biomass	Glomalin	GRSP mg g-1	Obtained according to Wright & Upadhaya (1998)	Change	Conventiol Tillage (10yr) vs No-till (10yr)		1996	1996	1996	10	Maize	Wheat	NoTill				3.09	3.48	7.7	7.4	Table 2.	1	2	1	3	3	3.79	5.03	0.56	1.41	Curaqueo, G., J. Miguel Barea, et al. (2011) Effects of different tillage system on arbuscular mycorrhizal fungal propagules and physical properties in a Mediterranean agroecosystem in central Chile. Soil & Tillage Research 113: 11-18.
Conventional to reduced tillage	T15	USA	Montgomery, Alabama	Temperate	Cfa	1344	Loamy sand	1995		0_8	Colonisation	Root length	g root infected/1000cm soil	Stained with trypan-blue and slide length technique.	Comparison	CT vs NT (No compaction treatment)	Averageof May/June/July samples	1993	1993			Maize		NoTill								Table 2.	1	4	4	3	3	3.01	8.86	0.38	1.83	Entry, J. A., D. W. Reeves, et al. (1996) Influence of compaction from wheel traffic and tillage on arbuscular mycorrhizae infection and nutrient uptake by Zea mays. Plant and Soil 180(1): 139-146.
Conventional to reduced tillage	T17	USA	Kutztown, Pennsylvania	Continental	Dfa	560	Skeletal loam	1994		0_10	Colonisation	Root length	% root length with AM	Stained and gridline intersect method	Comparison	CT (Moldboard) vs CD (Chisel-disc)	Average of growth stage samples in Conventional inputs.	1988	1988			Maize		ReducedTill								Figure 1.	1	3&4	3&4	16	16	41	45.9	6.04	5.7	Galvez, L., D. D. Douds, et al. (2001) Effect of tillage and farming system upon VAM fungus populations and mycorrhizas and nutrient uptake of maize. Plant and Soil 228(2): 299-308.
Conventional to reduced tillage	T17	USA	Kutztown, Pennsylvania	Continental	Dfa	560	Skeletal loam	1994		0_10	Colonisation	Root length	% root length with AM	Stained and gridline intersect method	Comparison	CT (Moldboard) vs CD (NoTill)	Average of growth stage samples in Conventional inputs.	1988	1988			Maize		NoTill								Figure 1.	1	3&4	3&4	16	16	41	56.8	6.04	6.3	Galvez, L., D. D. Douds, et al. (2001) Effect of tillage and farming system upon VAM fungus populations and mycorrhizas and nutrient uptake of maize. Plant and Soil 228(2): 299-308.
Conventional to reduced tillage	T21	Canada	Swift Current, SK	Continental	Dfb/BSk	377	Loam	2005		0_15	Biomass	PLFA	nmol g-1 fungal PLFAs	PLFAs extracted from 4g soil	Comparison	CT (IT) vs NT		1981	1981					NoTill				2.96	2.83			Figure 4.	1	4	4	4	4	0.75	1.43	0.47	0.19	Helgason, B. L., F. L. Walley, et al. (2009) Fungal and Bacterial Abundance in Long-Term No-Till and Intensive-Till Soils of the Northern Great Plains. Soil Science Society of America Journal 73(1): 120-127.
Conventional to reduced tillage	T21	Canada	Ellerslie, Alberta	Continental	Dfb	477	Clay loam	2005		0_15	Biomass	PLFA	nmol g-1 fungal PLFAs	PLFAs extracted from 4g soil	Comparison	CT (IT) vs NT		1979	1979					NoTill				4.91	5.82			Figure 4.	1	4	4	4	4	1.01	0.75	0.22	0.28	Helgason, B. L., F. L. Walley, et al. (2009) Fungal and Bacterial Abundance in Long-Term No-Till and Intensive-Till Soils of the Northern Great Plains. Soil Science Society of America Journal 73(1): 120-127.
Conventional to reduced tillage	T21	Canada	Scott, SK	Continental	Dfb		Loam	2005		0_15	Biomass	PLFA	nmol g-1 fungal PLFAs	PLFAs extracted from 4g soil	Comparison	CT (IT) vs NT		1980	1980					NoTill				10.4	10.4			Figure 4.	1	4	4	4	4	0.79	0.98	0.41	0.5	Helgason, B. L., F. L. Walley, et al. (2009) Fungal and Bacterial Abundance in Long-Term No-Till and Intensive-Till Soils of the Northern Great Plains. Soil Science Society of America Journal 73(1): 120-127.
Conventional to reduced tillage	T21	Canada	Breton, Alberta	Continental	Dfb		Loam	2005		0_15	Biomass	PLFA	nmol g-1 fungal PLFAs	PLFAs extracted from 4g soil	Comparison	CT (IT) vs NT		1980	1980					NoTill				2.47	2.95			Figure 4.	1	4	4	4	4	1	1.12	0.75	0.22	Helgason, B. L., F. L. Walley, et al. (2009) Fungal and Bacterial Abundance in Long-Term No-Till and Intensive-Till Soils of the Northern Great Plains. Soil Science Society of America Journal 73(1): 120-127.
Conventional to reduced tillage	T23	China	Chongqing	Continental	Cfa	1080		2009	August	0_20	Biomass	Biomass	mg C kg-1 soil	Ergosterol extracted from 2g soil, biomass C derived using conversion factor.	Change	CT vs NT		1990	1990	1990	19	Rape	Rice	NoTill								Figure 1.	1	3	3	4	4	350	500	55	30	Jiang, X., A. L. Wright, et al. (2011) Tillage-induced changes in fungal and bacterial biomass associated with soil aggregates: A long-term field study in a subtropical rice soil in China. Applied Soil Ecology 48(2): 168-173.
Conventional to reduced tillage	T25	Canada	Ste-Anne-de-Bellevue, Quebec	Continental	Dfb		Sandy loam	1992	August	0_15	Biomass	Hyphae	Total density (cm cm-3)	See paper	Change	CT vs RT	Maize prior to experiment.	1981	1981	1981	11	Maize		ReducedTill								Figure 2.	1	3	3	6	6	210	280	61.2372	61.2372	Kabir, Z., I. P. Ohalloran, et al. (1997) Seasonal changes of arbuscular mycorrhizal fungi as affected by tillage practices and fertilization: Hyphal density and mycorrhizal root colonization. Plant and Soil 192(2): 285-293.
Conventional to reduced tillage	T25	Canada	Ste-Anne-de-Bellevue, Quebec	Continental	Dfb		Sandy loam	1992	August	0_15	Biomass	Hyphae	Total density (cm cm-3)	See paper	Change	CT vs NT	Maize prior to experiment.	1981	1981	1981	11	Maize		NoTill								Figure 2.	1	3	3	6	6	210	330	61.2372	36.7423	Kabir, Z., I. P. Ohalloran, et al. (1997) Seasonal changes of arbuscular mycorrhizal fungi as affected by tillage practices and fertilization: Hyphal density and mycorrhizal root colonization. Plant and Soil 192(2): 285-293.
Conventional to reduced tillage	T25	Canada	Ste-Anne-de-Bellevue, Quebec	Continental	Dfb		Clay	1992	August	0_15	Biomass	Hyphae	Total density (cm cm-3)	See paper	Comparison	CT vs RT	Grass prior to experiment.	1981	1981			Maize		ReducedTill								Figure 3.	1	3	3	6	6	185	255	14.6969	39.1918	Kabir, Z., I. P. Ohalloran, et al. (1997) Seasonal changes of arbuscular mycorrhizal fungi as affected by tillage practices and fertilization: Hyphal density and mycorrhizal root colonization. Plant and Soil 192(2): 285-293.
Conventional to reduced tillage	T25	Canada	Ste-Anne-de-Bellevue, Quebec	Continental	Dfb		Clay	1992	August	0_15	Biomass	Hyphae	Total density (cm cm-3)	See paper	Comparison	CT vs NT	Grass prior to experiment.	1981	1981			Maize		NoTill								Figure 3.	1	3	3	6	6	185	225	14.6969	29.3939	Kabir, Z., I. P. Ohalloran, et al. (1997) Seasonal changes of arbuscular mycorrhizal fungi as affected by tillage practices and fertilization: Hyphal density and mycorrhizal root colonization. Plant and Soil 192(2): 285-293.
Conventional to reduced tillage	T25	Canada	Ste-Anne-de-Bellevue, Quebec	Continental	Dfb		Sandy loam	1992	August		Colonisation	Root length	% root length with AM	See paper	Change	CT vs RT	Maize prior to experiment.	1981	1981	1981	11	Maize		ReducedTill								Figure 2.	1	3	3	3	3	63.5	65	20.7846	19.0526	Kabir, Z., I. P. Ohalloran, et al. (1997) Seasonal changes of arbuscular mycorrhizal fungi as affected by tillage practices and fertilization: Hyphal density and mycorrhizal root colonization. Plant and Soil 192(2): 285-293.
Conventional to reduced tillage	T25	Canada	Ste-Anne-de-Bellevue, Quebec	Continental	Dfb		Sandy loam	1992	August		Colonisation	Root length	% root length with AM	See paper	Change	CT vs NT	Maize prior to experiment.	1981	1981	1981	11	Maize		NoTill								Figure 2.	1	3	3	3	3	63.5	76	20.7846	13.8564	Kabir, Z., I. P. Ohalloran, et al. (1997) Seasonal changes of arbuscular mycorrhizal fungi as affected by tillage practices and fertilization: Hyphal density and mycorrhizal root colonization. Plant and Soil 192(2): 285-293.
Conventional to reduced tillage	T25	Canada	Ste-Anne-de-Bellevue, Quebec	Continental	Dfb		Clay	1992	August		Colonisation	Root length	% root length with AM	See paper	Comparison	CT vs RT	Grass prior to experiment.	1981	1981			Maize		ReducedTill								Figure 3.	1	3	3	3	3	53	78	12.9904	6.06218	Kabir, Z., I. P. Ohalloran, et al. (1997) Seasonal changes of arbuscular mycorrhizal fungi as affected by tillage practices and fertilization: Hyphal density and mycorrhizal root colonization. Plant and Soil 192(2): 285-293.
Conventional to reduced tillage	T25	Canada	Ste-Anne-de-Bellevue, Quebec	Continental	Dfb		Clay	1992	August		Colonisation	Root length	% root length with AM	See paper	Comparison	CT vs NT	Grass prior to experiment.	1981	1981			Maize		NoTill								Figure 3.	1	3	3	3	3	53	78	12.9904	9.52628	Kabir, Z., I. P. Ohalloran, et al. (1997) Seasonal changes of arbuscular mycorrhizal fungi as affected by tillage practices and fertilization: Hyphal density and mycorrhizal root colonization. Plant and Soil 192(2): 285-293.
Conventional to reduced tillage	T27	Canada	McGill University Research Station, Quebec	Continental	Dfb		Sandy loam	1993		0_15	Biomass	Hyphae	Total cm ml-1	See paper	Comparison	CT vs NT						Maize		NoTill								Table 1.	1	4	4	6	6	189.7	216.3	38.2	681	Kabir, Z., I. P. O'Halloran, et al. (1998) Vertical distribution of arbuscular mycorrhizal fungi under corn (Zea mays L.) in no-till and conventional tillage systems. Mycorrhiza 8(1): 53-55.
Conventional to reduced tillage	T27	Canada	McGill University Research Station, Quebec	Continental	Dfb		Sandy loam	1993		0_15	Biomass	Hyphae	Active cm ml-1	See paper	Comparison	CT vs NT						Maize		NoTill								Table 1.	1	4	4	6	6	102.5	120.1	24.6	389	Kabir, Z., I. P. O'Halloran, et al. (1998) Vertical distribution of arbuscular mycorrhizal fungi under corn (Zea mays L.) in no-till and conventional tillage systems. Mycorrhiza 8(1): 53-55.
Conventional to reduced tillage	T27	Canada	McGill University Research Station, Quebec	Continental	Dfb		Sandy loam	1993		0_15	Biomass	Spores	Spore density ml-1	See paper	Comparison	CT vs NT						Maize		NoTill								Table 1.	1	4	4	6	6	14.2	18.5	3.4	5.1	Kabir, Z., I. P. O'Halloran, et al. (1998) Vertical distribution of arbuscular mycorrhizal fungi under corn (Zea mays L.) in no-till and conventional tillage systems. Mycorrhiza 8(1): 53-55.
Conventional to reduced tillage	T27	Canada	McGill University Research Station, Quebec	Continental	Dfb		Sandy loam	1993		0_15	Colonisation	Root length	% root length with AM	See paper	Comparison	CT vs NT						Maize		NoTill								Table 1.	1	4	4	6	6	65.5	64.6	11.2	43.6	Kabir, Z., I. P. O'Halloran, et al. (1998) Vertical distribution of arbuscular mycorrhizal fungi under corn (Zea mays L.) in no-till and conventional tillage systems. Mycorrhiza 8(1): 53-55.
Conventional to reduced tillage	T33	Switzerland	Tänikon	Continental	Dfb	1180	Sandy loam	1996		0_30	Colonisation	Root length	% root length with AM	See paper	Comparison	CT vs NT	July sampling	1987	1987			Maize		NoTill								Figure 1.	1	3	3	4	4	45	73	5	14	Mozafar, A., T. Anken, et al. (2000) Tillage intensity, mycorrhizal and nonmycorrhizal fungi, and nutrient concentrations in maize, wheat, and canola. Agronomy Journal 92(6): 1117-1124.
Conventional to reduced tillage	T33	Switzerland	Tänikon	Continental	Dfb	1180	Sandy loam	1997		0_30	Colonisation	Root length	% root length with AM	See paper	Comparison	CT vs NT	July sampling	1987	1987			Wheat		NoTill								Figure 1.	1	3	3	4	4	22	21.5	7	9	Mozafar, A., T. Anken, et al. (2000) Tillage intensity, mycorrhizal and nonmycorrhizal fungi, and nutrient concentrations in maize, wheat, and canola. Agronomy Journal 92(6): 1117-1124.
Conventional to reduced tillage	T40	China	Shangai City	Temperate	Cfa	1160	Sandy loam	2003	March/July/November	0_15	Biomass	CFU	10^3 CFU g-1	1g soil shaken in suspension, dilutions on Petri dishes.	Comparison	CT (WST) vs NT (WSNT)		2001	2001					NoTill								Figure 2.	1	3	3	4	4	9.48	12	3.28	2.62	Wang, Y., J. Xu, et al. (2010) Tillage, residue burning and crop rotation alter soil fungal community and water-stable aggregation in arable fields. Soil & Tillage Research 107: 71-79.
Conventional to reduced tillage	T40	China	Shangai City	Temperate	Cfa	1160	Sandy loam	2003	March/July/November	0_15	Biomass	CFU	10^3 CFU g-1	1g soil shaken in suspension, dilutions on Petri dishes.	Comparison	CT (WCT) vs NT (WSNT)		2001	2001					NoTill								Figure 2.	1	3	3	4	4	7.5	12	1.58	2.62	Wang, Y., J. Xu, et al. (2010) Tillage, residue burning and crop rotation alter soil fungal community and water-stable aggregation in arable fields. Soil & Tillage Research 107: 71-79.
Conventional to reduced tillage	T40	China	Shangai City	Temperate	Cfa	1160	Sandy loam	2003	March/July/November	0_15	Biomass	CFU	10^3 CFU g-1	1g soil shaken in suspension, dilutions on Petri dishes.	Comparison	CT (WCBT) vs NT (WSNT)		2001	2001					NoTill								Figure 2.	1	3	3	4	4	7.2	12	1.84	2.62	Wang, Y., J. Xu, et al. (2010) Tillage, residue burning and crop rotation alter soil fungal community and water-stable aggregation in arable fields. Soil & Tillage Research 107: 71-79.
Conventional to reduced tillage	T40	China	Shangai City	Temperate	Cfa	1160	Sandy loam	2003	March/July/November	0_15	Diversity	CFU	No species per g soil dw	1g soil shaken in suspension, dilutions on Petri dishes.	Comparison	CT (WST) vs NT (WSNT)		2001	2001					NoTill								Figure 2.	1	3	3	4	4	4.2	6.2	0.3	0.4	Wang, Y., J. Xu, et al. (2010) Tillage, residue burning and crop rotation alter soil fungal community and water-stable aggregation in arable fields. Soil & Tillage Research 107: 71-79.
Conventional to reduced tillage	T40	China	Shangai City	Temperate	Cfa	1160	Sandy loam	2003	March/July/November	0_15	Diversity	CFU	No species per g soil dw	1g soil shaken in suspension, dilutions on Petri dishes.	Comparison	CT (WCT) vs NT (WSNT)		2001	2001					NoTill								Figure 2.	1	3	3	4	4	4.2	6.2	0.3	0.4	Wang, Y., J. Xu, et al. (2010) Tillage, residue burning and crop rotation alter soil fungal community and water-stable aggregation in arable fields. Soil & Tillage Research 107: 71-79.
Conventional to reduced tillage	T40	China	Shangai City	Temperate	Cfa	1160	Sandy loam	2003	March/July/November	0_15	Diversity	CFU	No species per g soil dw	1g soil shaken in suspension, dilutions on Petri dishes.	Comparison	CT (WCBT) vs NT (WSNT)		2001	2001					NoTill								Figure 2.	1	3	3	4	4	4.3	6.2	0.4	0.4	Wang, Y., J. Xu, et al. (2010) Tillage, residue burning and crop rotation alter soil fungal community and water-stable aggregation in arable fields. Soil & Tillage Research 107: 71-79.
Conventional to reduced tillage	T49	Switzerland	Tänikon	Continental	Dfb	1180	Sandy loam	1999	June	0_20	Colonisation	Root length	% root length with AM	Stained with Trypan-blue, microscope.	Comparison	CT (Moldboard) vs RT (Chisel)		1987	1987			Wheat		ReducedTill								Figure 3.	1	3	3	4	4	10.5	19.5	7	10	Anken, T., P. Weisskopf, et al. (2004) Long-term tillage system effects under moist cool conditions in Switzerland. Soil & Tillage Research 78(2): 171-183.
Conventional to reduced tillage	T49	Switzerland	Tänikon	Continental	Dfb	1180	Sandy loam	1999	June	0_20	Colonisation	Root length	% root length with AM	Stained with Trypan-blue, microscope.	Comparison	CT (Moldboard) vs NT		1987	1987			Wheat		NoTill								Figure 3.	1	3	3	4	4	10.5	34	7	4	Anken, T., P. Weisskopf, et al. (2004) Long-term tillage system effects under moist cool conditions in Switzerland. Soil & Tillage Research 78(2): 171-183.
Conventional to reduced tillage	T5	Greece	Agrinio	Temperate	Csa	955	Clay loam	2006	August	0_35	Colonisation	Root length	% root length with AM	Stained with trypan-blue and scanned	Comparison	CT vs NT (2006)		2006	2006			Maize		NoTill				tbc	tbc			Table 6.	4	2	5	4	4	21	28	2.1	2.8	Bilalis, D. J. and A. J. Karamanos (2010) Organic Maize Growth and Mycorrhizal Root Colonization Response to Tillage and Organic Fertilization. Journal of Sustainable Agriculture 34(8): 836-849.
Conventional to reduced tillage	T5	Greece	Agrinio	Temperate	Csa	955	Clay loam	2007	August	0_35	Colonisation	Root length	% root length with AM	Stained with trypan-blue and scanned	Comparison	CT vs NT (2007)		2007	2007			Maize		NoTill				tbc	tbc			Table 7.	4	2	5	4	4	19	28	1.9	2.8	Bilalis, D. J. and A. J. Karamanos (2010) Organic Maize Growth and Mycorrhizal Root Colonization Response to Tillage and Organic Fertilization. Journal of Sustainable Agriculture 34(8): 836-849.
Conventional to reduced tillage	T77	USA	Kingdom City, Missouri	Continental	Dfa	973	Silt loam	1992	November	0_10	Biomass	Hyphae	μg g soil -1	Soil dilution, stained, added to agar suspension and hyphae measured.	Change	Sanborn Field plot 6 (ConvTill, Full Fert) vs plot 7 (Reduced Till, Full Fert)		1888	1967	1967	25	Maize		ReducedTill				2.4	2.9	5.5	5.6	Table 4.	1	2	1	3	3	29.4	30.2	1.2	2.4	Jordan, D., R. J. Kremer, et al. (1995) EVALUATION OF MICROBIAL METHODS AS POTENTIAL INDICATORS OF SOIL QUALITY IN HISTORICAL AGRICULTURAL FIELDS. Biology and Fertility of Soils 19(4): 297-302.
Conventional to reduced tillage	T77	USA	Kingdom City, Missouri	Continental	Dfa	973	Silt loam	1992	November	0_10	Biomass	Hyphae	μg g soil -1	Soil dilution, stained, added to agar suspension and hyphae measured.	Change	Sanborn Field plot 18 (ConvTill, Full Fert) vs plot 7 (Reduced Till, Full Fert)		1888	1967	1967	25	Maize		ReducedTill				2.7	2.9	6.1	5.6	Table 4.	1	2	1	3	3	9.9	30.2	1.9	2.4	Jordan, D., R. J. Kremer, et al. (1995) EVALUATION OF MICROBIAL METHODS AS POTENTIAL INDICATORS OF SOIL QUALITY IN HISTORICAL AGRICULTURAL FIELDS. Biology and Fertility of Soils 19(4): 297-302.
Conventional to reduced tillage	T9	Chile	Temuco	Temperate	Cfb	1200		2002	October	0_10	Colonisation	Root length	% root length with AM	Stained with trypan blue and grid-intersect method	Change	CT vs NT, Oct2002	Only October samples used when in crop.	2002	2002	2002	0.5	Wheat		NoTill				7.3	8.5	5.6	6.2	Figure 3.	1	3	3	4	4	17.8	34	1.8	9	Castillo, C. G., R. Rubio, et al. (2006) Early effects of tillage and crop rotation on arbuscular mycorrhizal fungal propagules in an Ultisol. Biology and Fertility of Soils 43(1): 83-92.
Conventional to reduced tillage	T9	Chile	Temuco	Temperate	Cfb	1200		2003	October	0_10	Colonisation	Root length	% root length with AM	Stained with trypan blue and grid-intersect method	Change	CT vs NT, Oct2003	Only October samples used when in crop.	2002	2002	2002	1.5	Oat		NoTill				7.7	8.1	5.9	5.9	Figure 3.	1	3	3	4	4	48.8	57.2	11.8	14.6	Castillo, C. G., R. Rubio, et al. (2006) Early effects of tillage and crop rotation on arbuscular mycorrhizal fungal propagules in an Ultisol. Biology and Fertility of Soils 43(1): 83-92.
Conventional to reduced tillage	T9	Chile	Temuco	Temperate	Cfb	1200		2004	October	0_10	Colonisation	Root length	% root length with AM	Stained with trypan blue and grid-intersect method	Change	CT vs NT, Oct2004	Only October samples used when in crop.	2002	2002	2002	2.5	Wheat		NoTill								Figure 3.	1	3	3	4	4	27.2	39.1	2.26	9	Castillo, C. G., R. Rubio, et al. (2006) Early effects of tillage and crop rotation on arbuscular mycorrhizal fungal propagules in an Ultisol. Biology and Fertility of Soils 43(1): 83-92.
Conventional to reduced tillage	T9	Chile	Temuco	Temperate	Cfb	1200		2002	October	0_10	Biomass	Spores	Spore density 100cm3	Wet sieving and decanting; microscope identification	Change	CT vs NT, Oct2002	Only October samples used when in crop.	2002	2002	2002	0.5	Wheat		NoTill				7.3	8.5	5.6	6.2	Figure 2.	1	3	3	4	4	173.8	267.2	36	49.2	Castillo, C. G., R. Rubio, et al. (2006) Early effects of tillage and crop rotation on arbuscular mycorrhizal fungal propagules in an Ultisol. Biology and Fertility of Soils 43(1): 83-92.
Conventional to reduced tillage	T9	Chile	Temuco	Temperate	Cfb	1200		2003	October	0_10	Biomass	Spores	Spore density 100cm3	Wet sieving and decanting; microscope identification	Change	CT vs NT, Oct2003	Only October samples used when in crop.	2002	2002	2002	1.5	Oat		NoTill				7.7	8.1	5.9	5.9	Figure 2.	1	3	3	4	4	182	309.8	29.6	101.6	Castillo, C. G., R. Rubio, et al. (2006) Early effects of tillage and crop rotation on arbuscular mycorrhizal fungal propagules in an Ultisol. Biology and Fertility of Soils 43(1): 83-92.
Conventional to reduced tillage	T9	Chile	Temuco	Temperate	Cfb	1200		2002	October	0_10	Biomass	Hyphae	Active AM hyphae m cm-3	3g soil shaken, filtered, stained, grid-line intersect method	Change	CT vs NT, Oct2002	Only October samples used when in crop.	2002	2002	2002	0.5	Wheat		NoTill				7.3	8.5	5.6	6.2	Figure 1.	1	3	3	4	4	0.97	0.88	0.18	0.12	Castillo, C. G., R. Rubio, et al. (2006) Early effects of tillage and crop rotation on arbuscular mycorrhizal fungal propagules in an Ultisol. Biology and Fertility of Soils 43(1): 83-92.
Conventional to reduced tillage	T9	Chile	Temuco	Temperate	Cfb	1200		2003	October	0_10	Biomass	Hyphae	Active AM hyphae m cm-3	3g soil shaken, filtered, stained, grid-line intersect method	Change	CT vs NT, Oct2003	Only October samples used when in crop.	2002	2002	2002	1.5	Oat		NoTill				7.7	8.1	5.9	5.9	Figure 1.	1	3	3	4	4	0.53	0.82	0.24	0.36	Castillo, C. G., R. Rubio, et al. (2006) Early effects of tillage and crop rotation on arbuscular mycorrhizal fungal propagules in an Ultisol. Biology and Fertility of Soils 43(1): 83-92.
Conventional to reduced tillage	T9	Chile	Temuco	Temperate	Cfb	1200		2002	October	0_10	Biomass	Hyphae	Total AM hyphae m cm-3	3g soil shaken, filtered, stained, grid-line intersect method	Change	CT vs NT, Oct2002	Only October samples used when in crop.	2002	2002	2002	0.5	Wheat		NoTill				7.3	8.5	5.6	6.2	Figure 1.	1	3	3	4	4	3.94	4.24	0.18	0.82	Castillo, C. G., R. Rubio, et al. (2006) Early effects of tillage and crop rotation on arbuscular mycorrhizal fungal propagules in an Ultisol. Biology and Fertility of Soils 43(1): 83-92.
Conventional to reduced tillage	T9	Chile	Temuco	Temperate	Cfb	1200		2003	October	0_10	Biomass	Hyphae	Total AM hyphae m cm-3	3g soil shaken, filtered, stained, grid-line intersect method	Change	CT vs NT, Oct2003	Only October samples used when in crop.	2002	2002	2002	1.5	Oat		NoTill				7.7	8.1	5.9	5.9	Figure 1.	1	3	3	4	4	2.29	2.26	0.12	0.52	Castillo, C. G., R. Rubio, et al. (2006) Early effects of tillage and crop rotation on arbuscular mycorrhizal fungal propagules in an Ultisol. Biology and Fertility of Soils 43(1): 83-92.
Conventional to reduced tillage	T9	Chile	Temuco	Temperate	Cfb	1200		2002	October	0_10	Diversity	Spores	Taxa richness	Wet sieving and decanting; microscope identification	Change	CT vs NT, Oct2002	Only October samples used when in crop.	2002	2002	2002	0.5	Wheat		NoTill				7.3	8.5	5.6	6.2	Figure 5.	1	3	3	4	4	13.04	15.05	2.06	1.94	Castillo, C. G., R. Rubio, et al. (2006) Early effects of tillage and crop rotation on arbuscular mycorrhizal fungal propagules in an Ultisol. Biology and Fertility of Soils 43(1): 83-92.
Conventional to reduced tillage	T9	Chile	Temuco	Temperate	Cfb	1200		2003	October	0_10	Diversity	Spores	Taxa richness	Wet sieving and decanting; microscope identification	Change	CT vs NT, Oct2003	Only October samples used when in crop.	2002	2002	2002	1.5	Oat		NoTill				7.7	8.1	5.9	5.9	Figure 5.	1	3	3	4	4	11.19	13.15	2.06	2.06	Castillo, C. G., R. Rubio, et al. (2006) Early effects of tillage and crop rotation on arbuscular mycorrhizal fungal propagules in an Ultisol. Biology and Fertility of Soils 43(1): 83-92.
Pasture to woodland	W143	Sweden	Trolleholm, Lund	Continental	Dfb	601		1997	October	0_20	Colonisation	Root tips	% infected	Seedlings of Picea abies grown in field for 5 months.	Comparison	Sown plots (High diversity) vs Forest	5 month Norway spruce bait seedling	1996							No	Deciduous	Beech					Table 2.	1	2	2	5	3	18	63	15.6525	5.19615	Hedlund, K. and D. Gormsen (2002) Mycorrhizal colonization of plants in set-aside agricultural land. Applied Soil Ecology 19(1): 71-78.
Pasture to woodland	W143	Sweden	Trolleholm, Lund	Continental	Dfb	601		1997	October	0_20	Colonisation	Root tips	% infected	Seedlings of Picea abies grown in field for 5 months.	Comparison	Sown plots (Low diversity) vs Forest	5 month Norway spruce bait seedling	1996							No	Deciduous	Beech					Table 2.	1	2	2	5	3	29	63	4.47214	5.19615	Hedlund, K. and D. Gormsen (2002) Mycorrhizal colonization of plants in set-aside agricultural land. Applied Soil Ecology 19(1): 71-78.
Pasture to woodland	W143	Sweden	Trolleholm, Lund	Continental	Dfb	601		1997	October	0_20	Colonisation	Root tips	% infected	Seedlings of Picea abies grown in field for 5 months.	Comparison	tural Colonization plots vs Forest	5 month Norway spruce bait seedling	1996							No	Deciduous	Beech					Table 2.	1	2	2	5	3	34	63	4.47214	5.19615	Hedlund, K. and D. Gormsen (2002) Mycorrhizal colonization of plants in set-aside agricultural land. Applied Soil Ecology 19(1): 71-78.
Pasture to woodland	W143	Sweden	Trolleholm, Lund	Continental	Dfb	601		1998	June	0_20	Colonisation	Root tips	% infected	Seedlings of Fagus sylvatica grown in field for 11 months.	Comparison	Sown plots (High diversity) vs Forest	10 month Beech bait seedling	1996							No	Deciduous	Beech					Table 2.	1	2	2	5	3	1	21	0.894427	6.06218	Hedlund, K. and D. Gormsen (2002) Mycorrhizal colonization of plants in set-aside agricultural land. Applied Soil Ecology 19(1): 71-78.
Pasture to woodland	W143	Sweden	Trolleholm, Lund	Continental	Dfb	601		1998	June	0_20	Colonisation	Root tips	% infected	Seedlings of Fagus sylvatica grown in field for 11 months.	Comparison	Sown plots (Low diversity) vs Forest	10 month Beech bait seedling	1996							No	Deciduous	Beech					Table 2.	1	2	2	5	3	2	21	1.78885	6.06218	Hedlund, K. and D. Gormsen (2002) Mycorrhizal colonization of plants in set-aside agricultural land. Applied Soil Ecology 19(1): 71-78.
Pasture to woodland	W143	Sweden	Trolleholm, Lund	Continental	Dfb	601		1998	June	0_20	Colonisation	Root tips	% infected	Seedlings of Fagus sylvatica grown in field for 11 months.	Comparison	tural Colonization plots vs Forest	10 month Beech bait seedling	1996							No	Deciduous	Beech					Table 2.	1	2	2	5	3	8	21	5.14296	6.06218	Hedlund, K. and D. Gormsen (2002) Mycorrhizal colonization of plants in set-aside agricultural land. Applied Soil Ecology 19(1): 71-78.
Pasture to woodland	W143	Sweden	Trolleholm, Lund	Continental	Dfb	601		1997	June		Colonisation	Root length	% root length with AM	Seedlings of Plantago lanceolata grown in field for 6 weeks.	Comparison	Sown plots (High diversity) vs Forest	Plantago lanceolata bait plant	1996							No	Deciduous	Beech					Table 3.	1	2	2	5	3	11	7	3.3541	2.59808	Hedlund, K. and D. Gormsen (2002) Mycorrhizal colonization of plants in set-aside agricultural land. Applied Soil Ecology 19(1): 71-78.
Pasture to woodland	W143	Sweden	Trolleholm, Lund	Continental	Dfb	601		1997	June		Colonisation	Root length	% root length with AM	Seedlings of Plantago lanceolata grown in field for 6 weeks.	Comparison	Sown plots (Low diversity) vs Forest	Plantago lanceolata bait plant	1996							No	Deciduous	Beech					Table 3.	1	2	2	5	3	24	7	7.60263	2.59808	Hedlund, K. and D. Gormsen (2002) Mycorrhizal colonization of plants in set-aside agricultural land. Applied Soil Ecology 19(1): 71-78.
Pasture to woodland	W143	Sweden	Trolleholm, Lund	Continental	Dfb	601		1997	June		Colonisation	Root length	% root length with AM	Seedlings of Plantago lanceolata grown in field for 6 weeks.	Comparison	tural Colonization plots vs Forest	Plantago lanceolata bait plant	1996							No	Deciduous	Beech					Table 3.	1	2	2	5	3	42	7	6.93181	2.59808	Hedlund, K. and D. Gormsen (2002) Mycorrhizal colonization of plants in set-aside agricultural land. Applied Soil Ecology 19(1): 71-78.
Pasture to woodland	W18	China	Guyan County	Continental	Dfb	426	Sandy loam	2006	June	0_10	Biomass	Spores	Spore density g-1	Daniels and Skipper (1982)	Change	Grass (Rangeland) vs Forest (50 yr poplar)	Poplar at 800 plants/ha		1956	1956	50				Yes	Deciduous	Poplar	4.32	2.67	8.1	7.9	Supplementary File B	1	3&4	3&4	4	4	17.4	5.25	4.84	0.66	Guo, Y. J. and J. G. Han (2008) Soil biochemical properties and arbuscular mycorrhizal fungi as affected by afforestation of rangelands in northern China. Journal of Arid Environments 72(9): 1690-1697.
Pasture to woodland	W18	China	Guyan County	Continental	Dfb	426	Sandy loam	2006	June	10_20	Biomass	Spores	Spore density g-1	Daniels and Skipper (1982)	Change	Grass (Rangeland) vs Forest (50 yr poplar)	Poplar at 800 plants/ha		1956	1956	50				Yes	Deciduous	Poplar	3.95	2.49	8.4	8	Supplementary File B	1	3&4	3&4	4	4	15.4	3.45	3.28	0.71	Guo, Y. J. and J. G. Han (2008) Soil biochemical properties and arbuscular mycorrhizal fungi as affected by afforestation of rangelands in northern China. Journal of Arid Environments 72(9): 1690-1697.
Pasture to woodland	W19	Sweden	Trolleholm, Lund	Continental	Dfb	601		1997	November	0_5	Biomass	NLFA	n mol g-1	Fatty acid 16:1w5c	Comparison	tural Colonization plots vs Forest	No plants sown; Fagus sylvatica		1996	1996					No	Deciduous	Beech					Table 1.	1	2	2	3	5	17.9	1.8	3.6	1.1	Hedlund, K. (2002) Soil microbial community structure in relation to vegetation management on former agricultural land. Soil Biology & Biochemistry 34(9): 1299-1307.
Pasture to woodland	W19	Sweden	Trolleholm, Lund	Continental	Dfb	601		1997	November	0_5	Biomass	NLFA	n mol g-1	Fatty acid 16:1w5c	Comparison	Sown plots vs Forest	High diversity sown mixture; Fagus sylvatica.		1996	1996					No	Deciduous	Beech					Table 1.	1	2	2	3	5	7.6	1.8	3	1.1	Hedlund, K. (2002) Soil microbial community structure in relation to vegetation management on former agricultural land. Soil Biology & Biochemistry 34(9): 1299-1307.
Pasture to woodland	W19	Sweden	Trolleholm, Lund	Continental	Dfb	601		1997	November	0_5	Biomass	PLFA	n mol g-1	Fatty acids 18:2w6	Comparison	tural Colonization plots vs Forest	No plants sown; Fagus sylvatica.		1996	1996					No	Deciduous	Beech					Table 1.	1	2	2	3	5	6.4	1.4	1.23	0.9	Hedlund, K. (2002) Soil microbial community structure in relation to vegetation management on former agricultural land. Soil Biology & Biochemistry 34(9): 1299-1307.
Pasture to woodland	W19	Sweden	Trolleholm, Lund	Continental	Dfb	601		1997	November	0_5	Biomass	PLFA	n mol g-1	Fatty acids 18:2w6	Comparison	Sown plots vs Forest	High diversity sown mixture; Fagus sylvatica.		1996	1996					No	Deciduous	Beech					Table 1.	1	2	2	3	5	9.3	1.4	2.47	0.9	Hedlund, K. (2002) Soil microbial community structure in relation to vegetation management on former agricultural land. Soil Biology & Biochemistry 34(9): 1299-1307.
Pasture to woodland	W236	Brazil	Urupema, Santa Catarina	Temperate	Cfa			2003	July	0_10	Biomass	Hyphae	Hyphal length cm g-1	Aqueous extraction and membrane filter using grid-line intersect method	Change	tive grassland vs Conventiol Orchard	Winter samples; orchards limed.		1992	1992	12					Agroforestry	Apple	7.8	6.57	4.73	6.31	Table 2.	1	2	2	6	24	43.6	63.7	73.961	74.8574	Purin, S., O. Klauberg, et al. (2006) Mycorrhizae activity and diversity in conventional and organic apple orchards from Brazil. Soil Biology & Biochemistry 38(7): 1831-1839.
Pasture to woodland	W236	Brazil	Urupema, Santa Catarina	Temperate	Cfa			2003	July	0_10	Biomass	Hyphae	Hyphal length cm g-1	Aqueous extraction and membrane filter using grid-line intersect method	Change	tive grassland vs Organic Orchard	Winter samples; orchards limed.		1992	1992	12					Agroforestry	Apple	7.8	7.29	4.73	5.94	Table 2.	1	2	2	6	24	43.6	59.2	73.961	74.8574	Purin, S., O. Klauberg, et al. (2006) Mycorrhizae activity and diversity in conventional and organic apple orchards from Brazil. Soil Biology & Biochemistry 38(7): 1831-1839.
Pasture to woodland	W236	Brazil	Urupema, Santa Catarina	Temperate	Cfa			2003	July	0_10	Colonisation	Root length	% root length with AM	Stained and quantified based on percentage of root fragments colonized by AMF	Change	tive grassland vs Conventiol Orchard	Winter samples; orchards limed.		1992	1992	12					Agroforestry	Apple	7.8	6.57	4.73	6.31	Table 2.	1	2	2	6	24	59.7	43.7	68.961	63.7574	Purin, S., O. Klauberg, et al. (2006) Mycorrhizae activity and diversity in conventional and organic apple orchards from Brazil. Soil Biology & Biochemistry 38(7): 1831-1839.
Pasture to woodland	W236	Brazil	Urupema, Santa Catarina	Temperate	Cfa			2003	July	0_10	Colonisation	Root length	% root length with AM	Stained and quantified based on percentage of root fragments colonized by AMF	Change	tive grassland vs Organic Orchard	Winter samples; orchards limed.		1992	1992	12					Agroforestry	Apple	7.8	7.29	4.73	5.94	Table 2.	1	2	2	6	24	59.7	48.8	68.961	63.7574	Purin, S., O. Klauberg, et al. (2006) Mycorrhizae activity and diversity in conventional and organic apple orchards from Brazil. Soil Biology & Biochemistry 38(7): 1831-1839.
Pasture to woodland	W236	Brazil	Urupema, Santa Catarina	Temperate	Cfa			2003	July	0_10	Biomass	Glomalin	Total mg g-1 bradford reactive protein	Total BRSP following Wright et al 1996.	Change	tive grassland vs Conventiol Orchard	Winter samples; orchards limed.		1992	1992	12					Agroforestry	Apple	7.8	6.57	4.73	6.31	Table 2.	1	2	2	6	24	4.8	4.2	67.461	60.4574	Purin, S., O. Klauberg, et al. (2006) Mycorrhizae activity and diversity in conventional and organic apple orchards from Brazil. Soil Biology & Biochemistry 38(7): 1831-1839.
Pasture to woodland	W236	Brazil	Urupema, Santa Catarina	Temperate	Cfa			2003	July	0_10	Biomass	Glomalin	Total mg g-1 bradford reactive protein	Total BRSP following Wright et al 1996.	Change	tive grassland vs Organic Orchard	Winter samples; orchards limed.		1992	1992	12					Agroforestry	Apple	7.8	7.29	4.73	5.94	Table 2.	1	2	2	6	24	4.8	5.6	67.461	60.4574	Purin, S., O. Klauberg, et al. (2006) Mycorrhizae activity and diversity in conventional and organic apple orchards from Brazil. Soil Biology & Biochemistry 38(7): 1831-1839.
Pasture to woodland	W236	Brazil	Urupema, Santa Catarina	Temperate	Cfa			2003	July	0_10	Biomass	Spores	Spore density 50ml-1	Wet sieving followed by centrifugation	Change	tive grassland vs Conventiol Orchard	Winter samples; orchards limed.		1992	1992	12					Agroforestry	Apple	7.8	6.57	4.73	6.31	Table 2.	1	2	2	6	24	3.89	4.25	67.501	60.5574	Purin, S., O. Klauberg, et al. (2006) Mycorrhizae activity and diversity in conventional and organic apple orchards from Brazil. Soil Biology & Biochemistry 38(7): 1831-1839.
Pasture to woodland	W236	Brazil	Urupema, Santa Catarina	Temperate	Cfa			2003	July	0_10	Biomass	Spores	Spore density 50ml-1	Wet sieving followed by centrifugation	Change	tive grassland vs Organic Orchard	Winter samples; orchards limed.		1992	1992	12					Agroforestry	Apple	7.8	7.29	4.73	5.94	Table 2.	1	2	2	6	24	3.89	3.23	67.501	60.5574	Purin, S., O. Klauberg, et al. (2006) Mycorrhizae activity and diversity in conventional and organic apple orchards from Brazil. Soil Biology & Biochemistry 38(7): 1831-1839.
Pasture to woodland	W236	Brazil	Urupema, Santa Catarina	Temperate	Cfa			2004	January	0_10	Biomass	Hyphae	Hyphal length cm g-1	Aqueous extraction and membrane filter using grid-line intersect method	Change	tive grassland vs Conventiol Orchard	Summer samples; orchards limed		1992	1992	12.5					Agroforestry	Apple	7.8	6.57	4.73	6.31	Table 2.	1	2	2	6	24	51.9	103	73.961	74.8574	Purin, S., O. Klauberg, et al. (2006) Mycorrhizae activity and diversity in conventional and organic apple orchards from Brazil. Soil Biology & Biochemistry 38(7): 1831-1839.
Pasture to woodland	W236	Brazil	Urupema, Santa Catarina	Temperate	Cfa			2005	January	0_10	Biomass	Hyphae	Hyphal length cm g-1	Aqueous extraction and membrane filter using grid-line intersect method	Change	tive grassland vs Organic Orchard	Summer samples; orchards limed		1992	1992	12.5					Agroforestry	Apple	7.8	7.29	4.73	5.94	Table 2.	1	2	2	6	24	51.9	60.1	73.961	74.8574	Purin, S., O. Klauberg, et al. (2006) Mycorrhizae activity and diversity in conventional and organic apple orchards from Brazil. Soil Biology & Biochemistry 38(7): 1831-1839.
Pasture to woodland	W236	Brazil	Urupema, Santa Catarina	Temperate	Cfa			2006	January	0_10	Colonisation	Root length	% root length with AM	Stained and quantified based on percentage of root fragments colonized by AMF	Change	tive grassland vs Conventiol Orchard	Summer samples; orchards limed		1992	1992	12.5					Agroforestry	Apple	7.8	6.57	4.73	6.31	Table 2.	1	2	2	6	24	24.6	17.5	68.961	63.7574	Purin, S., O. Klauberg, et al. (2006) Mycorrhizae activity and diversity in conventional and organic apple orchards from Brazil. Soil Biology & Biochemistry 38(7): 1831-1839.
Pasture to woodland	W236	Brazil	Urupema, Santa Catarina	Temperate	Cfa			2007	January	0_10	Colonisation	Root length	% root length with AM	Stained and quantified based on percentage of root fragments colonized by AMF	Change	tive grassland vs Organic Orchard	Summer samples; orchards limed		1992	1992	12.5					Agroforestry	Apple	7.8	7.29	4.73	5.94	Table 2.	1	2	2	6	24	24.6	14.1	68.961	63.7574	Purin, S., O. Klauberg, et al. (2006) Mycorrhizae activity and diversity in conventional and organic apple orchards from Brazil. Soil Biology & Biochemistry 38(7): 1831-1839.
Pasture to woodland	W236	Brazil	Urupema, Santa Catarina	Temperate	Cfa			2008	January	0_10	Biomass	Glomalin	Total mg g-1 bradford reactive protein	Total BRSP following Wright et al 1996.	Change	tive grassland vs Conventiol Orchard	Summer samples; orchards limed		1992	1992	12.5					Agroforestry	Apple	7.8	6.57	4.73	6.31	Table 2.	1	2	2	6	24	5.5	4.9	67.461	60.4574	Purin, S., O. Klauberg, et al. (2006) Mycorrhizae activity and diversity in conventional and organic apple orchards from Brazil. Soil Biology & Biochemistry 38(7): 1831-1839.
Pasture to woodland	W236	Brazil	Urupema, Santa Catarina	Temperate	Cfa			2009	January	0_10	Biomass	Glomalin	Total mg g-1 bradford reactive protein	Total BRSP following Wright et al 1996.	Change	tive grassland vs Organic Orchard	Summer samples; orchards limed		1992	1992	12.5					Agroforestry	Apple	7.8	7.29	4.73	5.94	Table 2.	1	2	2	6	24	5.5	4.3	67.461	60.4574	Purin, S., O. Klauberg, et al. (2006) Mycorrhizae activity and diversity in conventional and organic apple orchards from Brazil. Soil Biology & Biochemistry 38(7): 1831-1839.
Pasture to woodland	W236	Brazil	Urupema, Santa Catarina	Temperate	Cfa			2010	January	0_10	Biomass	Spores	Spore density 50ml-1	Wet sieving followed by centrifugation	Change	tive grassland vs Conventiol Orchard	Summer samples; orchards limed		1992	1992	12.5					Agroforestry	Apple	7.8	6.57	4.73	6.31	Table 2.	1	2	2	6	24	4.25	5.18	67.501	60.5574	Purin, S., O. Klauberg, et al. (2006) Mycorrhizae activity and diversity in conventional and organic apple orchards from Brazil. Soil Biology & Biochemistry 38(7): 1831-1839.
Pasture to woodland	W236	Brazil	Urupema, Santa Catarina	Temperate	Cfa			2011	January	0_10	Biomass	Spores	Spore density 50ml-1	Wet sieving followed by centrifugation	Change	tive grassland vs Organic Orchard	Summer samples; orchards limed		1992	1992	12.5					Agroforestry	Apple	7.8	7.29	4.73	5.94	Table 2.	1	2	2	6	24	4.25	5.32	67.501	60.5574	Purin, S., O. Klauberg, et al. (2006) Mycorrhizae activity and diversity in conventional and organic apple orchards from Brazil. Soil Biology & Biochemistry 38(7): 1831-1839.
Pasture to woodland	W24	Costa Rica	Lomas Barbudal Reserve, Guanacaste	Dry	Dfb	1500		1989	January	0_15	Biomass	Spores	Spore density 25g-1	Spores extracted from 25g subsample, sieved and counted under microscope.	Comparison	Grassland vs Forest										Deciduous	Mixed	7.02	8.81	5.97	6.22	Table 3.	1	2	2	10	10	2385	3441	3399.45	3993.96	Johnson, N. C. and D. A. Wedin (1997) Soil carbon, nutrients, and mycorrhizae during conversion of dry tropical forest to grassland. Ecological Applications 7(1): 171-182.
Pasture to woodland	W25	USA	Cedar Creek, Minnesota	Continental	Dfb	660		1987	November	0_15	Biomass	Spores	Spore density g-1	Extracted from 25ml aliquots by wet-sieving, counted under microscope	Comparison	Old-field (5yr) vs Oak Forest	Pin Oak, Quercus ellipsoidalis	1982							No	Deciduous	Oak			5.21	4.6	Figure 2.	1	3	3	3	3	172.7	47.7	15.7617	13.8564	Johnson, N. C., D. R. Zak, et al. (1991) DYNAMICS OF VESICULAR-ARBUSCULAR MYCORRHIZAE DURING OLD FIELD SUCCESSION. Oecologia 86(3): 349-358.
Pasture to woodland	W25	USA	Cedar Creek, Minnesota	Continental	Dfb	660		1987	November	0_15	Biomass	Spores	Spore density g-1	Extracted from 25ml aliquots by wet-sieving, counted under microscope	Comparison	Old-field (10yr) vs Oak Forest	Pin Oak, Quercus ellipsoidalis	1977							No	Deciduous	Oak			5.11	4.6	Figure 2.	1	3	3	3	3	281.8	47.7	27.5396	13.8564	Johnson, N. C., D. R. Zak, et al. (1991) DYNAMICS OF VESICULAR-ARBUSCULAR MYCORRHIZAE DURING OLD FIELD SUCCESSION. Oecologia 86(3): 349-358.
Pasture to woodland	W25	USA	Cedar Creek, Minnesota	Continental	Dfb	660		1987	November	0_15	Biomass	Spores	Spore density g-1	Extracted from 25ml aliquots by wet-sieving, counted under microscope	Comparison	Old-field (13yr) vs Oak Forest	Pin Oak, Quercus ellipsoidalis	1974							No	Deciduous	Oak			5	4.6	Figure 2.	1	3	3	3	3	318.2	47.7	94.3968	13.8564	Johnson, N. C., D. R. Zak, et al. (1991) DYNAMICS OF VESICULAR-ARBUSCULAR MYCORRHIZAE DURING OLD FIELD SUCCESSION. Oecologia 86(3): 349-358.
Pasture to woodland	W25	USA	Cedar Creek, Minnesota	Continental	Dfb	660		1987	November	0_15	Biomass	Spores	Spore density g-1	Extracted from 25ml aliquots by wet-sieving, counted under microscope	Comparison	Old-field (19yr) vs Oak Forest	Pin Oak, Quercus ellipsoidalis	1968							No	Deciduous	Oak			5.78	4.6	Figure 2.	1	3	3	3	3	240.9	47.7	66.8572	13.8564	Johnson, N. C., D. R. Zak, et al. (1991) DYNAMICS OF VESICULAR-ARBUSCULAR MYCORRHIZAE DURING OLD FIELD SUCCESSION. Oecologia 86(3): 349-358.
Pasture to woodland	W25	USA	Cedar Creek, Minnesota	Continental	Dfb	660		1987	November	0_15	Biomass	Spores	Spore density g-1	Extracted from 25ml aliquots by wet-sieving, counted under microscope	Comparison	Old-field (30yr) vs Oak Forest	Pin Oak, Quercus ellipsoidalis	1957							No	Deciduous	Oak			5.11	4.6	Figure 2.	1	3	3	3	3	302.3	47.7	110.158	13.8564	Johnson, N. C., D. R. Zak, et al. (1991) DYNAMICS OF VESICULAR-ARBUSCULAR MYCORRHIZAE DURING OLD FIELD SUCCESSION. Oecologia 86(3): 349-358.
Pasture to woodland	W25	USA	Cedar Creek, Minnesota	Continental	Dfb	660		1987	November	0_15	Biomass	Spores	Spore density g-1	Extracted from 25ml aliquots by wet-sieving, counted under microscope	Comparison	Old-field (35yr) vs Oak Forest	Pin Oak, Quercus ellipsoidalis	1952							No	Deciduous	Oak			5.47	4.6	Figure 2.	1	3	3	3	3	220.5	47.7	94.3968	13.8564	Johnson, N. C., D. R. Zak, et al. (1991) DYNAMICS OF VESICULAR-ARBUSCULAR MYCORRHIZAE DURING OLD FIELD SUCCESSION. Oecologia 86(3): 349-358.
Pasture to woodland	W25	USA	Cedar Creek, Minnesota	Continental	Dfb	660		1987	November	0_15	Biomass	Spores	Spore density g-1	Extracted from 25ml aliquots by wet-sieving, counted under microscope	Comparison	Old-field (46yr) vs Oak Forest	Pin Oak, Quercus ellipsoidalis	1941							No	Deciduous	Oak			5.55	4.6	Figure 2.	1	3	3	3	3	238.6	47.7	82.6188	13.8564	Johnson, N. C., D. R. Zak, et al. (1991) DYNAMICS OF VESICULAR-ARBUSCULAR MYCORRHIZAE DURING OLD FIELD SUCCESSION. Oecologia 86(3): 349-358.
Pasture to woodland	W25	USA	Cedar Creek, Minnesota	Continental	Dfb	660		1987	November	0_15	Biomass	Spores	Spore density g-1	Extracted from 25ml aliquots by wet-sieving, counted under microscope	Comparison	Old-field (53yr) vs Oak Forest	Pin Oak, Quercus ellipsoidalis	1934							No	Deciduous	Oak			5.41	4.6	Figure 2.	1	3	3	3	3	279.5	47.7	106.175	13.8564	Johnson, N. C., D. R. Zak, et al. (1991) DYNAMICS OF VESICULAR-ARBUSCULAR MYCORRHIZAE DURING OLD FIELD SUCCESSION. Oecologia 86(3): 349-358.
Pasture to woodland	W25	USA	Cedar Creek, Minnesota	Continental	Dfb	660		1987	November	0_15	Biomass	Spores	Spore density g-1	Extracted from 25ml aliquots by wet-sieving, counted under microscope	Comparison	Old-field (60yr) vs Oak Forest	Pin Oak, Quercus ellipsoidalis	1927							No	Deciduous	Oak			5.11	4.6	Figure 2.	1	3	3	3	3	309.1	47.7	15.7617	13.8564	Johnson, N. C., D. R. Zak, et al. (1991) DYNAMICS OF VESICULAR-ARBUSCULAR MYCORRHIZAE DURING OLD FIELD SUCCESSION. Oecologia 86(3): 349-358.
Pasture to woodland	W25	USA	Cedar Creek, Minnesota	Continental	Dfb	660		1987	November	0_15	Biomass	Spores	Spore density g-1	Extracted from 25ml aliquots by wet-sieving, counted under microscope	Comparison	Old-field (5yr) vs Hardwood Forest		1982							No	Deciduous	Mixed			5.21	4.4	Figure 2.	1	3	3	3	3	172.7	17	15.7617	7.79423	Johnson, N. C., D. R. Zak, et al. (1991) DYNAMICS OF VESICULAR-ARBUSCULAR MYCORRHIZAE DURING OLD FIELD SUCCESSION. Oecologia 86(3): 349-358.
Pasture to woodland	W25	USA	Cedar Creek, Minnesota	Continental	Dfb	660		1987	November	0_15	Biomass	Spores	Spore density g-1	Extracted from 25ml aliquots by wet-sieving, counted under microscope	Comparison	Old-field (10yr) vs Hardwood Forest		1977							No	Deciduous	Mixed			5.11	4.4	Figure 2.	1	3	3	3	3	281.8	17	27.5396	7.79423	Johnson, N. C., D. R. Zak, et al. (1991) DYNAMICS OF VESICULAR-ARBUSCULAR MYCORRHIZAE DURING OLD FIELD SUCCESSION. Oecologia 86(3): 349-358.
Pasture to woodland	W25	USA	Cedar Creek, Minnesota	Continental	Dfb	660		1987	November	0_15	Biomass	Spores	Spore density g-1	Extracted from 25ml aliquots by wet-sieving, counted under microscope	Comparison	Old-field (13yr) vs Hardwood Forest		1974							No	Deciduous	Mixed			5	4.4	Figure 2.	1	3	3	3	3	318.2	17	94.3968	7.79423	Johnson, N. C., D. R. Zak, et al. (1991) DYNAMICS OF VESICULAR-ARBUSCULAR MYCORRHIZAE DURING OLD FIELD SUCCESSION. Oecologia 86(3): 349-358.
Pasture to woodland	W25	USA	Cedar Creek, Minnesota	Continental	Dfb	660		1987	November	0_15	Biomass	Spores	Spore density g-1	Extracted from 25ml aliquots by wet-sieving, counted under microscope	Comparison	Old-field (19yr) vs Hardwood Forest		1968							No	Deciduous	Mixed			5.78	4.4	Figure 2.	1	3	3	3	3	240.9	17	66.8572	7.79423	Johnson, N. C., D. R. Zak, et al. (1991) DYNAMICS OF VESICULAR-ARBUSCULAR MYCORRHIZAE DURING OLD FIELD SUCCESSION. Oecologia 86(3): 349-358.
Pasture to woodland	W25	USA	Cedar Creek, Minnesota	Continental	Dfb	660		1987	November	0_15	Biomass	Spores	Spore density g-1	Extracted from 25ml aliquots by wet-sieving, counted under microscope	Comparison	Old-field (30yr) vs Hardwood Forest		1957							No	Deciduous	Mixed			5.11	4.4	Figure 2.	1	3	3	3	3	302.3	17	110.158	7.79423	Johnson, N. C., D. R. Zak, et al. (1991) DYNAMICS OF VESICULAR-ARBUSCULAR MYCORRHIZAE DURING OLD FIELD SUCCESSION. Oecologia 86(3): 349-358.
Pasture to woodland	W25	USA	Cedar Creek, Minnesota	Continental	Dfb	660		1987	November	0_15	Biomass	Spores	Spore density g-1	Extracted from 25ml aliquots by wet-sieving, counted under microscope	Comparison	Old-field (35yr) vs Hardwood Forest		1952							No	Deciduous	Mixed			5.47	4.4	Figure 2.	1	3	3	3	3	220.5	17	94.3968	7.79423	Johnson, N. C., D. R. Zak, et al. (1991) DYNAMICS OF VESICULAR-ARBUSCULAR MYCORRHIZAE DURING OLD FIELD SUCCESSION. Oecologia 86(3): 349-358.
Pasture to woodland	W25	USA	Cedar Creek, Minnesota	Continental	Dfb	660		1987	November	0_15	Biomass	Spores	Spore density g-1	Extracted from 25ml aliquots by wet-sieving, counted under microscope	Comparison	Old-field (46yr) vs Hardwood Forest		1941							No	Deciduous	Mixed			5.55	4.4	Figure 2.	1	3	3	3	3	238.6	17	82.6188	7.79423	Johnson, N. C., D. R. Zak, et al. (1991) DYNAMICS OF VESICULAR-ARBUSCULAR MYCORRHIZAE DURING OLD FIELD SUCCESSION. Oecologia 86(3): 349-358.
Pasture to woodland	W25	USA	Cedar Creek, Minnesota	Continental	Dfb	660		1987	November	0_15	Biomass	Spores	Spore density g-1	Extracted from 25ml aliquots by wet-sieving, counted under microscope	Comparison	Old-field (53yr) vs Hardwood Forest		1934							No	Deciduous	Mixed			5.41	4.4	Figure 2.	1	3	3	3	3	279.5	17	106.175	7.79423	Johnson, N. C., D. R. Zak, et al. (1991) DYNAMICS OF VESICULAR-ARBUSCULAR MYCORRHIZAE DURING OLD FIELD SUCCESSION. Oecologia 86(3): 349-358.
Pasture to woodland	W25	USA	Cedar Creek, Minnesota	Continental	Dfb	660		1987	November	0_15	Biomass	Spores	Spore density g-1	Extracted from 25ml aliquots by wet-sieving, counted under microscope	Comparison	Old-field (60yr) vs Hardwood Forest		1927							No	Deciduous	Mixed			5.11	4.4	Figure 2.	1	3	3	3	3	309.1	17	15.7617	7.79423	Johnson, N. C., D. R. Zak, et al. (1991) DYNAMICS OF VESICULAR-ARBUSCULAR MYCORRHIZAE DURING OLD FIELD SUCCESSION. Oecologia 86(3): 349-358.
Pasture to woodland	W250	Cameroun	Central Province	Tropical	Aw	1542	Clayey sand	2004	February	0_20	Biomass	Spores	Spore density g-1	See paper	Comparison	Fallow (3yr) vs Young cocoa (4yrs)										Agroforestry	Cocoa			5	5.1	Table 1.	1	2	2	60	60	98	16	213.014	95.2754	Snoeck, D., D. Abolo, et al. (2010) Temporal changes in VAM fungi in the cocoa agroforestry systems of central Cameroon. Agroforestry Systems 78(3): 323-328.
Pasture to woodland	W250	Cameroun	Central Province	Tropical	Aw	1542	Clayey sand	2004	February	0_20	Biomass	Spores	Spore density g-1	See paper	Comparison	Fallow (3yr) vs Old cocoa (25yrs)										Agroforestry	Cocoa			5	4.9	Table 1.	1	2	2	60	60	98	36	213.014	122.386	Snoeck, D., D. Abolo, et al. (2010) Temporal changes in VAM fungi in the cocoa agroforestry systems of central Cameroon. Agroforestry Systems 78(3): 323-328.
Pasture to woodland	W250	Cameroun	Central Province	Tropical	Aw	1542	Clayey sand	2004	February	0_20	Biomass	Spores	Spore density g-1	See paper	Comparison	Fallow (3yr) vs Secondary Forest (4yrs)										Tropical	Mixed			5	5.1	Table 1.	1	2	2	60	60	98	46	213.014	95.2754	Snoeck, D., D. Abolo, et al. (2010) Temporal changes in VAM fungi in the cocoa agroforestry systems of central Cameroon. Agroforestry Systems 78(3): 323-328.
Pasture to woodland	W260	Japan	Muramatsu	Temperate	Cfa	1775		2001	May/September	5_15	Biomass	Ergosterol	ug ergosterol g-2	5g fresh soil following Eash et al (1996)	Comparison	6yr Grassland (3) vs 30yr Orchard (8)		1995	1971						No	Agroforestry	Pear	9.02	12.87	5.9	6.9	Figure 1.	1	3&4	3&4	2	2	1.15	2.13	0.636	0.884	Turgay, O. C. and M. Nonaka (2002) Effects of land-use and management practices on soil ergosterol content in andosols. Soil Science and Plant Nutrition 48(5): 693-699.
Pasture to woodland	W260	Japan	Muramatsu	Temperate	Cfa	1775		2001	May/September	5_15	Biomass	Ergosterol	ug ergosterol g-3	5g fresh soil following Eash et al (1996)	Comparison	6yr Grassland (3) vs 30yr Orchard (9)		1995	1971						No	Agroforestry	Peach	9.02	13.16	5.9	7	Figure 1.	1	3&4	3&4	2	2	1.15	2.25	0.636	0.071	Turgay, O. C. and M. Nonaka (2002) Effects of land-use and management practices on soil ergosterol content in andosols. Soil Science and Plant Nutrition 48(5): 693-699.
Pasture to woodland	W260	Japan	Muramatsu	Temperate	Cfa	1775		2001	May/September	5_15	Biomass	Ergosterol	ug ergosterol g-4	5g fresh soil following Eash et al (1996)	Comparison	6yr Grassland (3) vs 40yr Forest (10)	Pinus thunbergii	1995	1961						No	Coniferous	Pine	9.02	16.62	5.9	5.3	Figure 1.	1	3&4	3&4	2	2	1.15	2.05	0.636	0.353	Turgay, O. C. and M. Nonaka (2002) Effects of land-use and management practices on soil ergosterol content in andosols. Soil Science and Plant Nutrition 48(5): 693-699.
Pasture to woodland	W260	Japan	Muramatsu	Temperate	Cfa	1775		2001	May/September	5_15	Biomass	Ergosterol	ug ergosterol g-5	5g fresh soil following Eash et al (1996)	Comparison	30yr Grassland (4) vs 30yr Orchard (8)		1971	1971						No	Agroforestry	Pear	12.8	12.87	5.3	6.9	Figure 1.	1	3&4	3&4	2	2	2.65	2.13	0.354	0.884	Turgay, O. C. and M. Nonaka (2002) Effects of land-use and management practices on soil ergosterol content in andosols. Soil Science and Plant Nutrition 48(5): 693-699.
Pasture to woodland	W260	Japan	Muramatsu	Temperate	Cfa	1775		2001	May/September	5_15	Biomass	Ergosterol	ug ergosterol g-6	5g fresh soil following Eash et al (1996)	Comparison	30yr Grassland (4) vs 30yr Orchard (9)		1971	1971						No	Agroforestry	Peach	12.8	13.16	5.3	7	Figure 1.	1	3&4	3&4	2	2	2.65	2.25	0.354	0.071	Turgay, O. C. and M. Nonaka (2002) Effects of land-use and management practices on soil ergosterol content in andosols. Soil Science and Plant Nutrition 48(5): 693-699.
Pasture to woodland	W260	Japan	Muramatsu	Temperate	Cfa	1775		2001	May/September	5_15	Biomass	Ergosterol	ug ergosterol g-7	5g fresh soil following Eash et al (1996)	Comparison	30yr Grassland (4) vs 40yr Forest (10)	Pinus thunbergii	1971	1961						No	Coniferous	Pine	12.8	16.62	5.3	5.3	Figure 1.	1	3&4	3&4	2	2	2.65	2.05	0.354	0.353	Turgay, O. C. and M. Nonaka (2002) Effects of land-use and management practices on soil ergosterol content in andosols. Soil Science and Plant Nutrition 48(5): 693-699.
Pasture to woodland	W32	Spain	Las Majadas del Tietar, Caceres	Temperate	Csa	528	Sandy	2008	April	0_5	Biomass	Ergosterol	ug g-1 soil	Ergosterol extracted and separated following Rousk & Baath (2007)	Comparison	Grass vs Oak (Grazed)	Dehesa with 25 trees/ha; samples taken from grass or under Oak.								Yes	Deciduous	Oak	2.69	8.62	5.38	5.67	Figure 1.	1	3	3	6	6	3.26	13.08	0.857321	5.2664	Lopez-Sangil, L., J. Rousk, et al. (2011) Microbial growth rate measurements reveal that land-use abandonment promotes a fungal dominance of SOM decomposition in grazed Mediterranean ecosystems. Biology and Fertility of Soils 47(2): 129-138.
Pasture to woodland	W32	Spain	Las Majadas del Tietar, Caceres	Temperate	Csa	528	Sandy	2008	April	5_15	Biomass	Ergosterol	ug g-1 soil	Ergosterol extracted and separated following Rousk & Baath (2007)	Comparison	Grass vs Oak (Grazed)	Dehesa with 25 trees/ha; samples taken from grass or under Oak.								Yes	Deciduous	Oak	0.88	1.3	5.02	4.92	Figure 1.	1	3	3	6	6	0.56	0.96	0.159217	0.416413	Lopez-Sangil, L., J. Rousk, et al. (2011) Microbial growth rate measurements reveal that land-use abandonment promotes a fungal dominance of SOM decomposition in grazed Mediterranean ecosystems. Biology and Fertility of Soils 47(2): 129-138.
Pasture to woodland	W32	Spain	Las Majadas del Tietar, Caceres	Temperate	Csa	528	Sandy	2008	April	0_5	Biomass	Ergosterol	ug g-1 soil	Ergosterol extracted and separated following Rousk & Baath (2007)	Comparison	Grass vs Oak (Fenced)	Dehesa with 25 trees/ha; samples taken from grass or under Oak.								No	Deciduous	Oak	2.66	8.61	5.21	5.34	Figure 1.	1	3	3	6	6	2.85	14.07	0.416413	4.26211	Lopez-Sangil, L., J. Rousk, et al. (2011) Microbial growth rate measurements reveal that land-use abandonment promotes a fungal dominance of SOM decomposition in grazed Mediterranean ecosystems. Biology and Fertility of Soils 47(2): 129-138.
Pasture to woodland	W32	Spain	Las Majadas del Tietar, Caceres	Temperate	Csa	528	Sandy	2008	April	5_15	Biomass	Ergosterol	ug g-1 soil	Ergosterol extracted and separated following Rousk & Baath (2007)	Comparison	Grass vs Oak (Fenced)	Dehesa with 25 trees/ha; samples taken from grass or under Oak.								No	Deciduous	Oak	0.99	1.39	4.97	5.38	Figure 1.	1	3	3	6	6	0.61	0.98	0.159217	0.215555	Lopez-Sangil, L., J. Rousk, et al. (2011) Microbial growth rate measurements reveal that land-use abandonment promotes a fungal dominance of SOM decomposition in grazed Mediterranean ecosystems. Biology and Fertility of Soils 47(2): 129-138.
Pasture to woodland	W40	Italy	Pisa	Temperate	Csa	948	Loam	2005	April	0_10	Colonisation	Root length	% root length with AM	Stained with lactic acid, grid intersect method.	Comparison	Uncultivated (MW) vs Poplar SRC (T1)	Poplar harvested every year.	1996	1996							Deciduous	Poplar	17.6	21.89	8.19	8.19	Table 4.	1	2	2	3	3	5.93	16.9	0.207846	0.398372	Pellegrino, E., C. Di Bene, et al. (2011) Impact on soil quality of a 10-year-old short-rotation coppice poplar stand compared with intensive agricultural and uncultivated systems in a Mediterranean area. Agriculture Ecosystems & Environment 140(1-2): 245-254.
Pasture to woodland	W40	Italy	Pisa	Temperate	Csa	948	Loam	2005	April	0_10	Colonisation	Root length	% root length with AM	Stained with lactic acid, grid intersect method.	Comparison	Uncultivated (MW) vs Poplar SRC (T2)	Poplar harvested every two years.	1996	1996							Deciduous	Poplar	17.6	23.96	8.19	8.11	Table 4.	1	2	2	3	3	5.93	18.9	0.207846	0.225167	Pellegrino, E., C. Di Bene, et al. (2011) Impact on soil quality of a 10-year-old short-rotation coppice poplar stand compared with intensive agricultural and uncultivated systems in a Mediterranean area. Agriculture Ecosystems & Environment 140(1-2): 245-254.
Pasture to woodland	W40	Italy	Pisa	Temperate	Csa	948	Loam	2005	April	0_10	Colonisation	Root length	% root length with AM	Stained with lactic acid, grid intersect method.	Comparison	Uncultivated (MW) vs Poplar SRC (T3)	Poplar harvested evert three years.	1996	1996							Deciduous	Poplar	17.6	28.68	8.19	8.06	Table 4.	1	2	2	3	3	5.93	17.35	0.207846	0.554256	Pellegrino, E., C. Di Bene, et al. (2011) Impact on soil quality of a 10-year-old short-rotation coppice poplar stand compared with intensive agricultural and uncultivated systems in a Mediterranean area. Agriculture Ecosystems & Environment 140(1-2): 245-254.
Pasture to woodland	W40	Italy	Pisa	Temperate	Csa	948	Loam	2005	April	0_10	Biomass	Spores	Number of spores g-1	50g sample, wet sieving and decanting, microscope	Comparison	Uncultivated (MW) vs Poplar SRC (T1)	Poplar harvested every year.	1996	1996							Deciduous	Poplar	17.6	21.89	8.19	8.19	Table 4.	1	2	2	3	3	4.63	11.7	0.32909	0.796743	Pellegrino, E., C. Di Bene, et al. (2011) Impact on soil quality of a 10-year-old short-rotation coppice poplar stand compared with intensive agricultural and uncultivated systems in a Mediterranean area. Agriculture Ecosystems & Environment 140(1-2): 245-254.
Pasture to woodland	W40	Italy	Pisa	Temperate	Csa	948	Loam	2005	April	0_10	Biomass	Spores	Number of spores g-1	50g sample, wet sieving and decanting, microscope	Comparison	Uncultivated (MW) vs Poplar SRC (T2)	Poplar harvested every two years.	1996	1996							Deciduous	Poplar	17.6	23.96	8.19	8.11	Table 4.	1	2	2	3	3	4.63	12.4	0.32909	0.294449	Pellegrino, E., C. Di Bene, et al. (2011) Impact on soil quality of a 10-year-old short-rotation coppice poplar stand compared with intensive agricultural and uncultivated systems in a Mediterranean area. Agriculture Ecosystems & Environment 140(1-2): 245-254.
Pasture to woodland	W40	Italy	Pisa	Temperate	Csa	948	Loam	2005	April	0_10	Biomass	Spores	Number of spores g-1	50g sample, wet sieving and decanting, microscope	Comparison	Uncultivated (MW) vs Poplar SRC (T3)	Poplar harvested evert three years.	1996	1996							Deciduous	Poplar	17.6	28.68	8.19	8.06	Table 4.	1	2	2	3	3	4.63	16.9	0.32909	3.34286	Pellegrino, E., C. Di Bene, et al. (2011) Impact on soil quality of a 10-year-old short-rotation coppice poplar stand compared with intensive agricultural and uncultivated systems in a Mediterranean area. Agriculture Ecosystems & Environment 140(1-2): 245-254.
Pasture to woodland	W44	Brazil	Benjamin Constant municipality	Tropical	Af	2562		2004	March	0_20	Biomass	Spores	Spore density 100ml soil	Spores extracted from 100cm3 by wet sieving.	Comparison	Pasture vs Agroforestry		1970							Yes	Agroforestry	Mixed					Figure 2.	1	3	3	13	10	255	148	209.122	151.789	Sturmer, S. L. and J. O. Siqueira (2011) Species richness and spore abundance of arbuscular mycorrhizal fungi across distinct land uses in Western Brazilian Amazon. Mycorrhiza 21(4): 255-267.
Pasture to woodland	W44	Brazil	Benjamin Constant municipality	Tropical	Af	2562		2004	March	0_20	Biomass	Spores	Spore density 100ml soil	Spores extracted from 100cm3 by wet sieving.	Comparison	Pasture vs Young Secondary Forest	Less than 20 years old.	1970							Yes	Tropical	Mixed					Figure 2.	1	3	3	13	30	255	152	209.122	136.931	Sturmer, S. L. and J. O. Siqueira (2011) Species richness and spore abundance of arbuscular mycorrhizal fungi across distinct land uses in Western Brazilian Amazon. Mycorrhiza 21(4): 255-267.
Pasture to woodland	W44	Brazil	Benjamin Constant municipality	Tropical	Af	2562		2004	March	0_20	Biomass	Spores	Spore density 100ml soil	Spores extracted from 100cm3 by wet sieving.	Comparison	Pasture vs Old Secondary Forest	More then 20 years old.	1970							Yes	Tropical	Mixed					Figure 2.	1	3	3	13	10	255	150	209.122	142.302	Sturmer, S. L. and J. O. Siqueira (2011) Species richness and spore abundance of arbuscular mycorrhizal fungi across distinct land uses in Western Brazilian Amazon. Mycorrhiza 21(4): 255-267.
Pasture to woodland	W44	Brazil	Benjamin Constant municipality	Tropical	Af	2562		2004	March	0_20	Biomass	Spores	Spore density 100ml soil	Spores extracted from 100cm3 by wet sieving.	Comparison	Pasture vs Pristine Forest	Undisturbed.	1970							Yes	Tropical	Mixed					Figure 2.	1	3	3	13	17	255	46	209.122	53.6004	Sturmer, S. L. and J. O. Siqueira (2011) Species richness and spore abundance of arbuscular mycorrhizal fungi across distinct land uses in Western Brazilian Amazon. Mycorrhiza 21(4): 255-267.
Pasture to woodland	W49	Italy	Passeier Valley, northern Italy	Continental	Dfb	1041	Loam	1997	October	0_10	Biomass	Ergosterol	μg ergosterol g soil -1	Extracted from 5g moist soil.	Change	Intensive maged meadow vs Abandoned meadow	16th October sample comparison used.		1987	1987	10				Yes	Shrub	Woody dwarf	17.18	20.65	4.5	4.3	Figure 3b.	1	3	3	5	5	8.76	14.28	0.67	0.76	Zeller, V., M. Bahn, et al. (2000) Impact of land-use change on nitrogen mineralization in subalpine grasslands in the Southern Alps. Biology and Fertility of Soils 31(5): 441-448.
Pasture to woodland	W49	Italy	Passeier Valley, northern Italy	Continental	Dfb	1041	Loam	1997	June	0_10	Biomass	Ergosterol	μg ergosterol g soil -1	Extracted from 5g moist soil.	Change	Intensive maged meadow vs Abandoned meadow	16th October sample comparison used.		1987	1987	10				Yes	Shrub	Woody dwarf	17.18	20.65	4.5	4.3	Figure 3b.	1	3	3	5	5	1.2	8	1	0.3	Zeller, V., M. Bahn, et al. (2000) Impact of land-use change on nitrogen mineralization in subalpine grasslands in the Southern Alps. Biology and Fertility of Soils 31(5): 441-448.
Pasture to woodland	W51	USA	Hawaii	Tropical	Af	4600	Silty clay loam	1994	October	0_25	Biomass	Biomass	mg Active biomass kg-1	Fluorescin isothiocyate technique (Babiuk & Paul, 1970); Eucalyptus grandis	Change	Sugarcane vs 0.5yr Eucalypt	Eucalyptus (Eucalyptus grandis)	1930	1994	1994	0.5	Sugarcane				Evergreen	Eucalyptus	10.8	13	5.1	4.78	Table 2.	1	2	2	4	4	27	19	24	8	Zou, X. and M. Bashkin (1998) Soil carbon accretion and earthworm recovery following revegetation in abandoned sugarcane fields. Soil Biology & Biochemistry 30(6): 825-830.
Pasture to woodland	W51	USA	Hawaii	Tropical	Af	4600	Silty clay loam	1994	October	0_25	Biomass	Biomass	mg Active biomass kg-1	Fluorescin isothiocyate technique (Babiuk & Paul, 1970); Eucalyptus grandis	Change	Sugarcane vs 2yr Eucalypt	Eucalyptus (Eucalyptus grandis)	1930	1992	1992	2	Sugarcane				Evergreen	Eucalyptus	10.8	14.6	5.1	4.66	Table 2.	1	2	2	4	4	27	11	24	6	Zou, X. and M. Bashkin (1998) Soil carbon accretion and earthworm recovery following revegetation in abandoned sugarcane fields. Soil Biology & Biochemistry 30(6): 825-830.
Pasture to woodland	W51	USA	Hawaii	Tropical	Af	4600	Silty clay loam	1994	October	0_25	Biomass	Biomass	mg Active biomass kg-1	Fluorescin isothiocyate technique (Babiuk & Paul, 1970); Eucalyptus urophylla	Change	Sugarcane vs 4yr Eucalypt	Eucalyptus (Eucalyptus urophylla)	1930	1990	1990	4	Sugarcane				Evergreen	Eucalyptus	10.8	15.7	5.1	4.58	Table 2.	1	2	2	4	4	27	14	24	12	Zou, X. and M. Bashkin (1998) Soil carbon accretion and earthworm recovery following revegetation in abandoned sugarcane fields. Soil Biology & Biochemistry 30(6): 825-830.
Pasture to woodland	W51	USA	Hawaii	Tropical	Af	4600	Silty clay loam	1994	October	0_25	Biomass	Biomass	mg Active biomass kg-1	Fluorescin isothiocyate technique (Babiuk & Paul, 1970); Eucalyptus grandis	Change	Sugarcane vs 10yr Eucalypt	Eucalyptus (Eucalyptus grandis)	1930	1984	1984	10	Sugarcane				Evergreen	Eucalyptus	10.8	17.5	5.1	4.5	Table 2.	1	2	2	4	4	27	8	24	4	Zou, X. and M. Bashkin (1998) Soil carbon accretion and earthworm recovery following revegetation in abandoned sugarcane fields. Soil Biology & Biochemistry 30(6): 825-830.
Pasture to woodland	W51	USA	Hawaii	Tropical	Af	4600	Silty clay loam	1994	October	0_25	Biomass	Biomass	mg Total biomass kg-1	Agar film technique (Lodge & Ingham, 1991); Eucalyptus grandis	Change	Sugarcane vs 0.5yr Eucalypt	Eucalyptus (Eucalyptus grandis)	1930	1994	1994	0.5	Sugarcane				Evergreen	Eucalyptus	10.8	13	5.1	4.78	Table 2.	1	2	2	4	4	120	543	62	70	Zou, X. and M. Bashkin (1998) Soil carbon accretion and earthworm recovery following revegetation in abandoned sugarcane fields. Soil Biology & Biochemistry 30(6): 825-830.
Pasture to woodland	W51	USA	Hawaii	Tropical	Af	4600	Silty clay loam	1994	October	0_25	Biomass	Biomass	mg Total biomass kg-1	Agar film technique (Lodge & Ingham, 1991); Eucalyptus grandis	Change	Sugarcane vs 2yr Eucalypt	Eucalyptus (Eucalyptus grandis)	1930	1992	1992	2	Sugarcane				Evergreen	Eucalyptus	10.8	14.6	5.1	4.66	Table 2.	1	2	2	4	4	120	326	62	56	Zou, X. and M. Bashkin (1998) Soil carbon accretion and earthworm recovery following revegetation in abandoned sugarcane fields. Soil Biology & Biochemistry 30(6): 825-830.
Pasture to woodland	W51	USA	Hawaii	Tropical	Af	4600	Silty clay loam	1994	October	0_25	Biomass	Biomass	mg Total biomass kg-1	Agar film technique (Lodge & Ingham, 1991); Eucalyptus urophylla	Change	Sugarcane vs 4yr Eucalypt	Eucalyptus (Eucalyptus urophylla)	1930	1990	1990	4	Sugarcane				Evergreen	Eucalyptus	10.8	15.7	5.1	4.58	Table 2.	1	2	2	4	4	120	778	62	278	Zou, X. and M. Bashkin (1998) Soil carbon accretion and earthworm recovery following revegetation in abandoned sugarcane fields. Soil Biology & Biochemistry 30(6): 825-830.
Pasture to woodland	W51	USA	Hawaii	Tropical	Af	4600	Silty clay loam	1994	October	0_25	Biomass	Biomass	mg Total biomass kg-1	Agar film technique (Lodge & Ingham, 1991); Eucalyptus grandis	Change	Sugarcane vs 10yr Eucalypt	Eucalyptus (Eucalyptus grandis)	1930	1984	1984	10	Sugarcane				Evergreen	Eucalyptus	10.8	17.5	5.1	4.5	Table 2.	1	2	2	4	4	120	457	62	220	Zou, X. and M. Bashkin (1998) Soil carbon accretion and earthworm recovery following revegetation in abandoned sugarcane fields. Soil Biology & Biochemistry 30(6): 825-830.
Pasture to woodland	W70	Italy	Sovicille, Siena, Tuscany	Temperate	Csa	930	Loam				Biomass	Spores	biovolume x10^6 μm3 g-1		Comparison	Grassland vs Forest	Poplar grove									Deciduous	Poplar	9.6	6.9	7.5	7.5	Figure 1.	1	3	3	3	3	7	2.6	1.38564	0.34641	Bedini, S., L. Avio, et al. (2007) Effects of long-term land use on arbuscular mycorrhizal fungi and glomalin-related soil protein. Agriculture Ecosystems & Environment 120(2-4): 463-466.
Pasture to woodland	W70	Italy	Sovicille, Siena, Tuscany	Temperate	Csa	930	Loam				Biomass	Glomalin	mg Easily Extractable Glomalin g-1		Comparison	Grassland vs Forest	Poplar grove									Deciduous	Poplar	9.6	6.9	7.5	7.5	Figure 1.	1	3	3	3	3	1.6	0.5	0.173205	0.0866025	Bedini, S., L. Avio, et al. (2007) Effects of long-term land use on arbuscular mycorrhizal fungi and glomalin-related soil protein. Agriculture Ecosystems & Environment 120(2-4): 463-466.
