# Supplementary material for: Land-use and land-management change: relationships with earthworm and fungi communities and soil structural properties
Source: BMC Ecol. 2013 Dec 1;13:46. doi: 10.1186/1472-6785-13-46 (PMC4219611; doi:10.1186/1472-6785-13-46)
Supplement: Additional file 4 — Meta-analysis data-sets for the relationship between earthworm community parameters and soil hydrological properties. [file 1472-6785-13-46-S4.xlsx]

## Sheet: N
Author	Country	Plot description	Sampling method	Average Number of worms	Number of plots	Average Number of epigeics	Average Number of endogeics	Average Number of anecics	Saturated hydraulic conductivity of soil (mm/h)	Number of plots	Soil texture class	Habitat type	Tillage system
Alhassoun 2009	Germany	avg F36	formalin+handsorting	57.9167	48	12.9167	34.5	10.5	107.64	4	loamy sand	arable	CT
Alhassoun 2009	Germany	Braunschweig 10-A	formalin+handsorting	11	4	2	8	1	21.84	4	loamy sand	arable	CT
Alhassoun 2009	Germany	Braunschweig 10-B	formalin+handsorting	17	4	3	12	2	43.68	4	loamy sand	arable	CT
Alhassoun 2009	Germany	Braunschweig Succession	formalin+handsorting	76	4	12	53	11	264.42	4	loamy sand	grass	NT
Alhassoun 2009	Germany	Trenthorst FV8	formalin+handsorting	134	4	16	97	21	1528.8	3	sandy loam	arable	RT
Alhassoun 2009	Germany	Trenthorst FV11	formalin+handsorting	88	4	8	58	22	586.56	3	sandy loam	arable	RT
Alhassoun 2009	Germany	Trenthorst FV29	formalin+handsorting	96	4	6	50	40	486.72	3	sandy loam	grass	NT
Alhassoun 2009	Germany	Trenthorst FV51	formalin+handsorting	65	4	17	30	18	873.6	3	sandy loam	arable	RT
Alhassoun 2009	Germany	Mariensee Schlag1 shallow	formalin+handsorting	166	4	43	111	12	892.32	4	sandy loam	arable	RT
Alhassoun 2009	Germany	Mariensee Schlag1 deep	formalin+handsorting	92	4	20	68	4	566.28	4	sandy loam	arable	CT
Alhassoun 2009	Germany	Mariensee F/grass	formalin+handsorting	131	4	11	101	19	393.12	4	sandy loam	grass	NT
Alhassoun 2009	Germany	Mariensee F/succession	formalin+handsorting	89	4	15	68	6	453.96	4	sandy loam	grass	NT
Johnson-Maynard et al. 2007	USA	NT 2003	handsorting	149.9	24				21.4583	27	silt loam	arable	NT
Johnson-Maynard et al. 2007	USA	CT 2003	handsorting	37.7	24				24.875	27	silt loam	arable	CT
Johnson-Maynard et al. 2007	USA	NT 2003	handsorting	58.4	18				21.4583	27	silt loam	arable	NT
Johnson-Maynard et al. 2007	USA	CT 2003	handsorting	17.1	18				24.875	27	silt loam	arable	CT
Wuest 2001	USA	CT disk chisel	handsorting	1.7	4				36.01	8	silt loam	arable	CT
Wuest 2001	USA	CT fall plow	handsorting	3.4	4				18.66	8	silt loam	arable	CT
Wuest 2001	USA	CT spring plow	handsorting	5.6	4				25.8	8	silt loam	arable	CT
Wuest 2001	USA	RT	handsorting	25	4				67.6	8	silt loam	arable	RT
Faber unpublished	Netherlands	FAB - 1	handsorting+mustard	66.6667	2	5.55556	616.667	0	538.247	1	silt loam	arable	RT
Faber et al. unpublished	Netherlands	FAB - 2	handsorting+mustard	22.2222	2	5.55556	55.5556	11.1111	788.01	1	silt loam	arable	RT
Faber et al. unpublished	Netherlands	FAB - 3	handsorting+mustard	83.3333	2	27.7778	50	5.55556	995.002	1	silt loam	arable	RT
Faber et al. unpublished	Netherlands	FAB - 4	handsorting+mustard	55.5556	2	0	150	0	438.839	1	silt loam	arable	RT
Faber et al. unpublished	Netherlands	FAB - 5	handsorting+mustard	16.6667	2	0	38.8889	5.55556	708.122	1	silt loam	arable	RT
Faber et al. unpublished	Netherlands	FAB - 6	handsorting+mustard	50	2	0	72.2222	0	365.916	1	silt loam	arable	RT
Faber et al. unpublished	Netherlands	FAB - 7	handsorting+mustard	16.6667	2	0	22.2222	0	949.934	1	silt loam	grass	CT
Faber et al. unpublished	Netherlands	FAB - 8	handsorting+mustard	22.2222	2	5.55556	55.5556	16.6667	453.638	1	silt loam	arable	CT
Faber et al. unpublished	Netherlands	FAB - 9	handsorting+mustard	50	2	0	177.778	16.6667	303.311	1	silt loam	arable	CT
Faber et al. unpublished	Netherlands	FAB - 10	handsorting+mustard	11.1111	2	0	44.4444	5.55556	293.322	1	silt loam	arable	CT
