# Supplementary material for: Land-use and land-management change: relationships with earthworm and fungi communities and soil structural properties
Source: BMC Ecol. 2013 Dec 1;13:46. doi: 10.1186/1472-6785-13-46 (PMC4219611; doi:10.1186/1472-6785-13-46)
Supplement: Additional file 5 — Meta-analysis data-sets for the relationship between soil fungal community characteristics and soil micro-aggregate stability. [file 1472-6785-13-46-S5.csv]

Land-use conversion	Years since conversion	LU1_description	LU2_description	Fungal metric type	Fungal metric	Aggregate stability measure	LU1_fungal_mean	LU2_fungal_mean	LU1_aggregate_stability_mean	LU2_aggregate_stability_mean	Odds_ratio_fungal	Odds_ratio_aggregate_stability	Primary reference source
Arable to pasture	4	30 years tillage	Fallow	Protein Assay	Easily extractable glomalin	Water-stable aggregates > 0.25mm	5.7	6.81	21.35	34.2	0.177925945	0.471173904	Aumtong, S., P. Sirinikorn, et al. (2010) Glomalin-related soil protein influence on soil aggregate stability in soils of cultivated areas and secondary forests from Northern Thailand. Preceedings of 19th World Congress of Soil Science [http://www.iuss.org/19th%20WCSS/Symposium/pdf/1591.pdf].
Arable to pasture	20	Conservation crop tillage	Fescue pasture 20 years	Protein Assay	Total glomalin	Water-stable aggregates > 0.25mm	0.91	0.92	0.75	0.71	0.010929071	-0.054808236	Franzluebbers, A. J., S. F. Wright, et al. (2000) Soil aggregation and glomalin under pastures in the Southern Piedmont USA. Soil Science Society of America Journal 64: 1018-1026.
Arable to pasture	20	Conservation crop tillage	Fescue pasture 20 years	Immunoreactive	Total glomalin	Water-stable aggregates > 0.25mm	0.36	0.38	0.75	0.71	0.054067221	-0.054808236	Franzluebbers, A. J., S. F. Wright, et al. (2000) Soil aggregation and glomalin under pastures in the Southern Piedmont USA. Soil Science Society of America Journal 64: 1018-1026.
Arable to pasture	40	Conservation crop tillage	40yr Grassland (System10)	Protein Assay	Total glomalin	Water-stable aggregates > 0.25mm	0.91	1.01	0.75	0.8	0.10426101	0.064538521	Franzluebbers, A. J., S. F. Wright, et al. (2000) Soil aggregation and glomalin under pastures in the Southern Piedmont USA. Soil Science Society of America Journal 64: 1018-1026.
Arable to pasture	40	Conservation crop tillage	40yr Grassland (System10)	Immunoreactive	Total glomalin	Water-stable aggregates > 0.25mm	0.36	0.39	0.75	0.8	0.080042708	0.064538521	Franzluebbers, A. J., S. F. Wright, et al. (2000) Soil aggregation and glomalin under pastures in the Southern Piedmont USA. Soil Science Society of America Journal 64: 1018-1026.
Arable to pasture	50	Conservation crop tillage	50yr Grassland (System13)	Protein Assay	Total glomalin	Water-stable aggregates > 0.25mm	0.91	1.07	0.75	0.72	0.161969328	-0.040821995	Franzluebbers, A. J., S. F. Wright, et al. (2000) Soil aggregation and glomalin under pastures in the Southern Piedmont USA. Soil Science Society of America Journal 64: 1018-1026.
Arable to pasture	50	Conservation crop tillage	50yr Grassland (System13)	Immunoreactive	Total glomalin	Water-stable aggregates > 0.25mm	0.36	0.41	0.75	0.72	0.130053128	-0.040821995	Franzluebbers, A. J., S. F. Wright, et al. (2000) Soil aggregation and glomalin under pastures in the Southern Piedmont USA. Soil Science Society of America Journal 64: 1018-1026.
Arable to pasture	15	Conservation crop tillage	15yr Grassland (System8)	Protein Assay	Total glomalin	Water-stable aggregates > 0.25mm	0.91	0.97	0.75	0.76	0.063851472	0.013245227	Franzluebbers, A. J., S. F. Wright, et al. (2000) Soil aggregation and glomalin under pastures in the Southern Piedmont USA. Soil Science Society of America Journal 64: 1018-1026.
Arable to pasture	15	Conservation crop tillage	15yr Grassland (System8)	Immunoreactive	Total glomalin	Water-stable aggregates > 0.25mm	0.36	0.44	0.75	0.76	0.200670695	0.013245227	Franzluebbers, A. J., S. F. Wright, et al. (2000) Soil aggregation and glomalin under pastures in the Southern Piedmont USA. Soil Science Society of America Journal 64: 1018-1026.
Arable to pasture	6	Conservation crop tillage	6yr Grassland (System9)	Protein Assay	Total glomalin	Water-stable aggregates > 0.25mm	0.91	0.94	0.75	0.7	0.032435276	-0.068992871	Franzluebbers, A. J., S. F. Wright, et al. (2000) Soil aggregation and glomalin under pastures in the Southern Piedmont USA. Soil Science Society of America Journal 64: 1018-1026.
Arable to pasture	6	Conservation crop tillage	6yr Grassland (System9)	Immunoreactive	Total glomalin	Water-stable aggregates > 0.25mm	0.36	0.45	0.75	0.7	0.223143551	-0.068992871	Franzluebbers, A. J., S. F. Wright, et al. (2000) Soil aggregation and glomalin under pastures in the Southern Piedmont USA. Soil Science Society of America Journal 64: 1018-1026.
Arable to pasture	10	Conservation crop tillage	10yr Grassland (System11)	Protein Assay	Total glomalin	Water-stable aggregates > 0.25mm	0.91	1.05	0.75	0.77	0.143100844	0.026317308	Franzluebbers, A. J., S. F. Wright, et al. (2000) Soil aggregation and glomalin under pastures in the Southern Piedmont USA. Soil Science Society of America Journal 64: 1018-1026.
Arable to pasture	10	Conservation crop tillage	10yr Grassland (System11)	Immunoreactive	Total glomalin	Water-stable aggregates > 0.25mm	0.36	0.5	0.75	0.77	0.328504067	0.026317308	Franzluebbers, A. J., S. F. Wright, et al. (2000) Soil aggregation and glomalin under pastures in the Southern Piedmont USA. Soil Science Society of America Journal 64: 1018-1026.
Arable to pasture	17	Conservation crop tillage	17yr Grassland (System12)	Protein Assay	Total glomalin	Water-stable aggregates > 0.25mm	0.91	1.82	0.75	0.76	0.693147181	0.013245227	Franzluebbers, A. J., S. F. Wright, et al. (2000) Soil aggregation and glomalin under pastures in the Southern Piedmont USA. Soil Science Society of America Journal 64: 1018-1026.
Arable to pasture	17	Conservation crop tillage	17yr Grassland (System12)	Immunoreactive	Total glomalin	Water-stable aggregates > 0.25mm	0.36	0.56	0.75	0.76	0.441832752	0.013245227	Franzluebbers, A. J., S. F. Wright, et al. (2000) Soil aggregation and glomalin under pastures in the Southern Piedmont USA. Soil Science Society of America Journal 64: 1018-1026.
Arable to pasture	8	8yr cultivated	Permanent pasture A	Protein Assay	Total glomalin	Water-stable aggregates > 0.25mm	5.1	8.9	72	97	0.556810737	0.298044859	Spohn, M. and L. Giani (2011) Impacts of land use change on soil aggregation and aggregate stabilizing compounds as dependent on time. Soil Biology & Biochemistry 43(5): 1081-1088.
Arable to pasture	30	30yr cultivated A	Permanent pasture A	Protein Assay	Total glomalin	Water-stable aggregates > 0.25mm	3.4	8.9	40	97	0.962275845	0.885831524	Spohn, M. and L. Giani (2011) Impacts of land use change on soil aggregation and aggregate stabilizing compounds as dependent on time. Soil Biology & Biochemistry 43(5): 1081-1088.
Arable to pasture	30	30yr cultivated B	Permanent pasture A	Protein Assay	Total glomalin	Water-stable aggregates > 0.25mm	5.2	8.9	35	97	0.537392651	1.019362917	Spohn, M. and L. Giani (2011) Impacts of land use change on soil aggregation and aggregate stabilizing compounds as dependent on time. Soil Biology & Biochemistry 43(5): 1081-1088.
Arable to pasture	110	110yr cultivated A	Permanent pasture A	Protein Assay	Total glomalin	Water-stable aggregates > 0.25mm	3	8.9	45	97	1.087438988	0.768048489	Spohn, M. and L. Giani (2011) Impacts of land use change on soil aggregation and aggregate stabilizing compounds as dependent on time. Soil Biology & Biochemistry 43(5): 1081-1088.
Arable to pasture	110	110yr cultivated B	Permanent pasture A	Protein Assay	Total glomalin	Water-stable aggregates > 0.25mm	3.4	8.9	32	97	0.962275845	1.108975076	Spohn, M. and L. Giani (2011) Impacts of land use change on soil aggregation and aggregate stabilizing compounds as dependent on time. Soil Biology & Biochemistry 43(5): 1081-1088.
Arable to pasture	8	8yr cultivated	Permanent pasture B	Protein Assay	Total glomalin	Water-stable aggregates > 0.25mm	5.1	7.5	72	63	0.385662481	-0.133531393	Spohn, M. and L. Giani (2011) Impacts of land use change on soil aggregation and aggregate stabilizing compounds as dependent on time. Soil Biology & Biochemistry 43(5): 1081-1088.
Arable to pasture	30	30yr cultivated A	Permanent pasture B	Protein Assay	Total glomalin	Water-stable aggregates > 0.25mm	3.4	7.5	40	63	0.791127589	0.454255272	Spohn, M. and L. Giani (2011) Impacts of land use change on soil aggregation and aggregate stabilizing compounds as dependent on time. Soil Biology & Biochemistry 43(5): 1081-1088.
Arable to pasture	30	30yr cultivated B	Permanent pasture B	Protein Assay	Total glomalin	Water-stable aggregates > 0.25mm	5.2	7.5	35	63	0.366244395	0.587786665	Spohn, M. and L. Giani (2011) Impacts of land use change on soil aggregation and aggregate stabilizing compounds as dependent on time. Soil Biology & Biochemistry 43(5): 1081-1088.
Arable to pasture	110	110yr cultivated A	Permanent pasture B	Protein Assay	Total glomalin	Water-stable aggregates > 0.25mm	3	7.5	45	63	0.916290732	0.336472237	Spohn, M. and L. Giani (2011) Impacts of land use change on soil aggregation and aggregate stabilizing compounds as dependent on time. Soil Biology & Biochemistry 43(5): 1081-1088.
Arable to pasture	110	110yr cultivated B	Permanent pasture B	Protein Assay	Total glomalin	Water-stable aggregates > 0.25mm	3.4	7.5	32	63	0.791127589	0.677398824	Spohn, M. and L. Giani (2011) Impacts of land use change on soil aggregation and aggregate stabilizing compounds as dependent on time. Soil Biology & Biochemistry 43(5): 1081-1088.
Arable to pasture	2.5	Permanent arable, 2004	Temporary grass in 2004.	Biomass	Hyphae carbon	% crumb	6.53	16.48	8	32	0.925740581	1.386294361	van Eekeren, N., L. Bommele, et al. (2008) Soil biological quality after 36 years of ley-arable cropping, permanent grassland and permanent arable cropping. Applied Soil Ecology 40(3): 432-446.
Arable to pasture	38	Permanent arable, 2004	Permanent grass in 2004.	Biomass	Hyphae carbon	% crumb	6.53	25.83	8	33	1.375129664	1.41706602	van Eekeren, N., L. Bommele, et al. (2008) Soil biological quality after 36 years of ley-arable cropping, permanent grassland and permanent arable cropping. Applied Soil Ecology 40(3): 432-446.
Arable to pasture		Cultivated	Pasture	Immunoreactive	Easily extractable glomalin	Water-stable aggregates > 0.25mm	0.3	0.8	9	22	0.980829253	0.893817876	Wright, S.F. and Upadhyaya, A. (1998) A survey of soils for aggregate stability and glomalin, a glycoprotein produced by hyphae of arbuscular mycorrhizal fungi. Plant and Soil 198: 97-107.
Arable to pasture		Cotton	Grassland	Immunoreactive	Easily extractable glomalin	Water-stable aggregates > 0.25mm	0.2	0.6	8	26	1.098612289	1.178654996	Wright, S.F. and Upadhyaya, A. (1998) A survey of soils for aggregate stability and glomalin, a glycoprotein produced by hyphae of arbuscular mycorrhizal fungi. Plant and Soil 198: 97-107.
Arable to pasture		Conventional Tillage (W-F; 8 yrs)	Crested Wheatgrass (30 yrs)	Immunoreactive	Total glomalin	Water-stable aggregates > 1mm	0.57	1.7	11.6	59.9	1.092747169	1.641671407	Wright, S.F. and R.L. Anderson (2000) Aggregate stability and glomalin in alternative crop rotations for the central Great Plains. Biology & Fertility of Soils 31: 249-253.
Arable to pasture		No Till (W-C-M; 8 yrs)	Crested Wheatgrass (30 yrs)	Immunoreactive	Total glomalin	Water-stable aggregates > 1mm	0.56	1.7	12.6	59.9	1.110446746	1.558979691	Wright, S.F. and R.L. Anderson (2000) Aggregate stability and glomalin in alternative crop rotations for the central Great Plains. Biology & Fertility of Soils 31: 249-253.
Arable to pasture		Reduced Till (W-C-M-F; 8 yrs)	Crested Wheatgrass (30 yrs)	Immunoreactive	Total glomalin	Water-stable aggregates > 1mm	0.61	1.7	12	59.9	1.024924573	1.607769855	Wright, S.F. and R.L. Anderson (2000) Aggregate stability and glomalin in alternative crop rotations for the central Great Plains. Biology & Fertility of Soils 31: 249-253.
Arable to pasture		No Till (W-C-F; 8 yrs)	Crested Wheatgrass (30 yrs)	Immunoreactive	Total glomalin	Water-stable aggregates > 1mm	0.62	1.7	11.5	59.9	1.008664052	1.65032947	Wright, S.F. and R.L. Anderson (2000) Aggregate stability and glomalin in alternative crop rotations for the central Great Plains. Biology & Fertility of Soils 31: 249-253.
Arable to pasture		Reduced Till (W-S-F; 8 yrs)	Crested Wheatgrass (30 yrs)	Immunoreactive	Total glomalin	Water-stable aggregates > 1mm	0.52	1.7	7.4	59.9	1.184554718	2.091196505	Wright, S.F. and R.L. Anderson (2000) Aggregate stability and glomalin in alternative crop rotations for the central Great Plains. Biology & Fertility of Soils 31: 249-253.
Arable to pasture		Conventional Tillage (Triticale; 6 yrs)	Crested Wheatgrass (30 yrs)	Immunoreactive	Total glomalin	Water-stable aggregates > 1mm	0.41	1.7	7.3	59.9	1.42222637	2.104802157	Wright, S.F. and R.L. Anderson (2000) Aggregate stability and glomalin in alternative crop rotations for the central Great Plains. Biology & Fertility of Soils 31: 249-253.
Arable to pasture	15	Plough tillage	Grass, 15 years	Protein Assay	Total glomalin	Water-stable aggregates > 0.25mm	1.2	3	16.7	53.2	0.916290732	1.158649677	Wright, Starr & Paltineanu (1999) Changes in Aggregate Stability and Concentration of Glomalin during Tillage Management Transition. Soil Science Society of America Journal 63: 1825-1829.
Arable to pasture		Conventional Tillage (W-F; 8 yrs)	Crested Wheatgrass (30 yrs)	Protein Assay	Total glomalin	Water-stable aggregates > 1mm	2.3	3	11.6	59.9	0.265703166	1.641671407	Wright, S.F. and R.L. Anderson (2000) Aggregate stability and glomalin in alternative crop rotations for the central Great Plains. Biology & Fertility of Soils 31: 249-253.
Arable to pasture		No Till (W-C-M; 8 yrs)	Crested Wheatgrass (30 yrs)	Protein Assay	Total glomalin	Water-stable aggregates > 1mm	2.9	3	12.6	59.9	0.033901552	1.558979691	Wright, S.F. and R.L. Anderson (2000) Aggregate stability and glomalin in alternative crop rotations for the central Great Plains. Biology & Fertility of Soils 31: 249-253.
Arable to pasture		Reduced Till (W-C-M-F; 8 yrs)	Crested Wheatgrass (30 yrs)	Protein Assay	Total glomalin	Water-stable aggregates > 1mm	2.5	3	12	59.9	0.182321557	1.607769855	Wright, S.F. and R.L. Anderson (2000) Aggregate stability and glomalin in alternative crop rotations for the central Great Plains. Biology & Fertility of Soils 31: 249-253.
Arable to pasture		No Till (W-C-F; 8 yrs)	Crested Wheatgrass (30 yrs)	Protein Assay	Total glomalin	Water-stable aggregates > 1mm	2.4	3	11.5	59.9	0.223143551	1.65032947	Wright, S.F. and R.L. Anderson (2000) Aggregate stability and glomalin in alternative crop rotations for the central Great Plains. Biology & Fertility of Soils 31: 249-253.
Arable to pasture		Reduced Till (W-S-F; 8 yrs)	Crested Wheatgrass (30 yrs)	Protein Assay	Total glomalin	Water-stable aggregates > 1mm	2.3	3	7.4	59.9	0.265703166	2.091196505	Wright, S.F. and R.L. Anderson (2000) Aggregate stability and glomalin in alternative crop rotations for the central Great Plains. Biology & Fertility of Soils 31: 249-253.
Arable to pasture		Conventional Tillage (Triticale; 6 yrs)	Crested Wheatgrass (30 yrs)	Protein Assay	Total glomalin	Water-stable aggregates > 1mm	1.5	3	7.3	59.9	0.693147181	2.104802157	Wright, S.F. and R.L. Anderson (2000) Aggregate stability and glomalin in alternative crop rotations for the central Great Plains. Biology & Fertility of Soils 31: 249-253.
Arable to woodland		Soybean/Corn	Woodland	Immunoreactive	Easily extractable glomalin	Water-stable aggregates > 0.25mm	3.2	4.4	76	93	0.318453731	0.201866153	Wright, S.F. and Upadhyaya, A. (1998) A survey of soils for aggregate stability and glomalin, a glycoprotein produced by hyphae of arbuscular mycorrhizal fungi. Plant and Soil 198: 97-107.
Pasture to woodland	15	Fallow (FA)	Deciduous	Immunoreactive	Easily extractable glomalin	Water-stable aggregates > 0.25mm	6.81	5.65	34.2	28.13	-0.186736575	-0.195389022	Aumtong, S., P. Sirinikorn, et al. (2010) Glomalin-related soil protein influence on soil aggregate stability in soils of cultivated areas and secondary forests from Northern Thailand. Preceedings of 19th World Congress of Soil Science [http://www.iuss.org/19th%20WCSS/Symposium/pdf/1591.pdf].
Pasture to woodland	20	Fallow (FA)	Orchard	Immunoreactive	Easily extractable glomalin	Water-stable aggregates > 0.25mm	6.81	7.31	34.2	35.51	0.070851154	0.037588703	Aumtong, S., P. Sirinikorn, et al. (2010) Glomalin-related soil protein influence on soil aggregate stability in soils of cultivated areas and secondary forests from Northern Thailand. Preceedings of 19th World Congress of Soil Science [http://www.iuss.org/19th%20WCSS/Symposium/pdf/1591.pdf].
Till		CTF	NTF	Immunoreactive	Easily extractable glomalin	Water-stable aggregates 0.5-1mm	0.047	0.068	38	39	0.369360103	0.025975486	Caesar-TonThat, T., U. M. Sainju, et al. (2011) Long-term tillage and cropping effects on microbiological properties associated with aggregation in a semi-arid soil. Biology and Fertility of Soils 47(2): 157-165.
Till		CTF	NTF	Immunoreactive	Easily extractable glomalin	Water-stable aggregates 1-2mm	0.051	0.055	36.5	37.8	0.075507553	0.034996842	Caesar-TonThat, T., U. M. Sainju, et al. (2011) Long-term tillage and cropping effects on microbiological properties associated with aggregation in a semi-arid soil. Biology and Fertility of Soils 47(2): 157-165.
Till		CTF	NTF	Immunoreactive	Basidiomycete	Water-stable aggregates 0.5-1mm	0.17	0.135	38	39	-0.230523659	0.025975486	Caesar-TonThat, T., U. M. Sainju, et al. (2011) Long-term tillage and cropping effects on microbiological properties associated with aggregation in a semi-arid soil. Biology and Fertility of Soils 47(2): 157-165.
Till		CTF	NTCW	Immunoreactive	Basidiomycete	Water-stable aggregates 0.5-1mm	0.17	0.339	38	42.4	0.69020167	0.109562203	Caesar-TonThat, T., U. M. Sainju, et al. (2011) Long-term tillage and cropping effects on microbiological properties associated with aggregation in a semi-arid soil. Biology and Fertility of Soils 47(2): 157-165.
Till		CTL	NTL	Immunoreactive	Basidiomycete	Water-stable aggregates 0.5-1mm	0.111	0.166	36.1	42.9	0.402457587	0.172578961	Caesar-TonThat, T., U. M. Sainju, et al. (2011) Long-term tillage and cropping effects on microbiological properties associated with aggregation in a semi-arid soil. Biology and Fertility of Soils 47(2): 157-165.
Till		CTF	NTF	Immunoreactive	Basidiomycete	Water-stable aggregates 1-2mm	0.16	0.153	36.5	37.8	-0.044735894	0.034996842	Caesar-TonThat, T., U. M. Sainju, et al. (2011) Long-term tillage and cropping effects on microbiological properties associated with aggregation in a semi-arid soil. Biology and Fertility of Soils 47(2): 157-165.
Till		CTF	NTCW	Immunoreactive	Basidiomycete	Water-stable aggregates 1-2mm	0.16	0.334	36.5	41.8	0.735967178	0.135584079	Caesar-TonThat, T., U. M. Sainju, et al. (2011) Long-term tillage and cropping effects on microbiological properties associated with aggregation in a semi-arid soil. Biology and Fertility of Soils 47(2): 157-165.
Till		CTL	NTL	Immunoreactive	Basidiomycete	Water-stable aggregates 1-2mm	0.118	0.164	36.3	41.8	0.329181803	0.141078598	Caesar-TonThat, T., U. M. Sainju, et al. (2011) Long-term tillage and cropping effects on microbiological properties associated with aggregation in a semi-arid soil. Biology and Fertility of Soils 47(2): 157-165.
Till	6	Conventional Tillage (10yr)	No-till (6yr)	Protein Assay	Total glomalin	Water-stable aggregates > 0.25mm	4.13	8.98	31.33	57.13	0.776722475	0.600753268	Curaqueo, G., J. Miguel Barea, et al. (2011) Effects of different tillage system on arbuscular mycorrhizal fungal propagules and physical properties in a Mediterranean agroecosystem in central Chile. Soil & Tillage Research 113: 11-18.
Till	10	Conventional Tillage (10yr)	No-till (10yr)	Protein Assay	Total glomalin	Water-stable aggregates > 0.25mm	4.13	4.93	31.33	49.29	0.177061581	0.453145116	Curaqueo, G., J. Miguel Barea, et al. (2011) Effects of different tillage system on arbuscular mycorrhizal fungal propagules and physical properties in a Mediterranean agroecosystem in central Chile. Soil & Tillage Research 113: 11-18.
Till	6	Conventional Tillage (10yr)	No-till (6yr)	Protein Assay	Total glomalin	Water-stable aggregates > 0.25mm	3.79	7.33	33.01	60.96	0.659609497	0.613407366	Curaqueo, G., J. Miguel Barea, et al. (2011) Effects of different tillage system on arbuscular mycorrhizal fungal propagules and physical properties in a Mediterranean agroecosystem in central Chile. Soil & Tillage Research 113: 11-18.
Till	10	Conventional Tillage (10yr)	No-till (10yr)	Protein Assay	Total glomalin	Water-stable aggregates > 0.25mm	3.79	5.03	33.01	57.07	0.283053965	0.547468039	Curaqueo, G., J. Miguel Barea, et al. (2011) Effects of different tillage system on arbuscular mycorrhizal fungal propagules and physical properties in a Mediterranean agroecosystem in central Chile. Soil & Tillage Research 113: 11-18.
Till		CT (WST)	NT (WSNT)	Biomass	Colony-Forming Units	Water-stable aggregates 250-2000um	9.48	12	496.6	515	0.235722334	0.036382028	Wang, Y., J. Xu, et al. (2010) Tillage, residue burning and crop rotation alter soil fungal community and water-stable aggregation in arable fields. Soil & Tillage Research 107: 71-79.
Till		CT (WCT)	NT (WSNT)	Biomass	Colony-Forming Units	Water-stable aggregates 250-2000um	7.5	12	529	515	0.470003629	-0.026821531	Wang, Y., J. Xu, et al. (2010) Tillage, residue burning and crop rotation alter soil fungal community and water-stable aggregation in arable fields. Soil & Tillage Research 107: 71-79.
Till		CT (WCBT)	NT (WSNT)	Biomass	Colony-Forming Units	Water-stable aggregates 250-2000um	7.2	12	483.3	515	0.510825624	0.063529322	Wang, Y., J. Xu, et al. (2010) Tillage, residue burning and crop rotation alter soil fungal community and water-stable aggregation in arable fields. Soil & Tillage Research 107: 71-79.
Till		CT (WCBT)	NT (WSNT)	Biomass	Colony-Forming Units	Water-stable aggregates > 2mm	9.48	12	96.5	184.5	0.235722334	0.648106455	Wang, Y., J. Xu, et al. (2010) Tillage, residue burning and crop rotation alter soil fungal community and water-stable aggregation in arable fields. Soil & Tillage Research 107: 71-79.
Till		CT (WCBT)	NT (WSNT)	Biomass	Colony-Forming Units	Water-stable aggregates > 2mm	7.5	12	143.8	184.5	0.470003629	0.249226018	Wang, Y., J. Xu, et al. (2010) Tillage, residue burning and crop rotation alter soil fungal community and water-stable aggregation in arable fields. Soil & Tillage Research 107: 71-79.
Till		CT (WCBT)	NT (WSNT)	Biomass	Colony-Forming Units	Water-stable aggregates > 2mm	7.2	12	151.1	184.5	0.510825624	0.199707594	Wang, Y., J. Xu, et al. (2010) Tillage, residue burning and crop rotation alter soil fungal community and water-stable aggregation in arable fields. Soil & Tillage Research 107: 71-79.
Till		Conventional Tillage (W-F; 8 yrs)	Reduced Till (W-C-M-F; 8 yrs)	Immunoreactive	Total glomalin	Water-stable aggregates > 1mm	0.57	0.61	11.6	12	0.067822596	0.033901552	Wright, S.F. and R.L. Anderson (2000) Aggregate stability and glomalin in alternative crop rotations for the central Great Plains. Biology & Fertility of Soils 31: 249-253.
Till		Conventional Tillage (W-F; 8 yrs)	Reduced Till (W-S-F; 8 yrs)	Immunoreactive	Total glomalin	Water-stable aggregates > 1mm	0.57	0.52	11.6	7.4	-0.091807549	-0.449525098	Wright, S.F. and R.L. Anderson (2000) Aggregate stability and glomalin in alternative crop rotations for the central Great Plains. Biology & Fertility of Soils 31: 249-253.
Till		Conventional Tillage (Triticale; 6 yrs)	Reduced Till (W-C-M-F; 8 yrs)	Immunoreactive	Total glomalin	Water-stable aggregates > 1mm	0.41	0.61	7.3	12	0.397301797	0.497032302	Wright, S.F. and R.L. Anderson (2000) Aggregate stability and glomalin in alternative crop rotations for the central Great Plains. Biology & Fertility of Soils 31: 249-253.
Till		Conventional Tillage (Triticale; 6 yrs)	Reduced Till (W-S-F; 8 yrs)	Immunoreactive	Total glomalin	Water-stable aggregates > 1mm	0.41	0.52	7.3	7.4	0.237671652	0.013605652	Wright, S.F. and R.L. Anderson (2000) Aggregate stability and glomalin in alternative crop rotations for the central Great Plains. Biology & Fertility of Soils 31: 249-253.
Till		Conventional Tillage (W-F; 8 yrs)	No Till (W-C-M; 8 yrs)	Immunoreactive	Total glomalin	Water-stable aggregates > 1mm	0.57	0.56	11.6	12.6	-0.017699577	0.082691716	Wright, S.F. and R.L. Anderson (2000) Aggregate stability and glomalin in alternative crop rotations for the central Great Plains. Biology & Fertility of Soils 31: 249-253.
Till		Conventional Tillage (W-F; 8 yrs)	No Till (W-C-F; 8 yrs)	Immunoreactive	Total glomalin	Water-stable aggregates > 1mm	0.57	0.62	11.6	11.5	0.084083117	-0.008658063	Wright, S.F. and R.L. Anderson (2000) Aggregate stability and glomalin in alternative crop rotations for the central Great Plains. Biology & Fertility of Soils 31: 249-253.
Till		Conventional Tillage (Triticale; 6 yrs)	No Till (W-C-M; 8 yrs)	Immunoreactive	Total glomalin	Water-stable aggregates > 1mm	0.41	0.56	7.3	12.6	0.311779624	0.545822466	Wright, S.F. and R.L. Anderson (2000) Aggregate stability and glomalin in alternative crop rotations for the central Great Plains. Biology & Fertility of Soils 31: 249-253.
Till		Conventional Tillage (Triticale; 6 yrs)	No Till (W-C-F; 8 yrs)	Immunoreactive	Total glomalin	Water-stable aggregates > 1mm	0.41	0.62	7.3	11.5	0.413562318	0.454472687	Wright, S.F. and R.L. Anderson (2000) Aggregate stability and glomalin in alternative crop rotations for the central Great Plains. Biology & Fertility of Soils 31: 249-253.
Till		Conventional Tillage (W-F; 8 yrs)	Reduced Till (W-C-M-F; 8 yrs)	Protein Assay	Total glomalin	Water-stable aggregates > 1mm	2.3	2.5	11.6	12	0.083381609	0.033901552	Wright, S.F. and R.L. Anderson (2000) Aggregate stability and glomalin in alternative crop rotations for the central Great Plains. Biology & Fertility of Soils 31: 249-253.
Till		Conventional Tillage (W-F; 8 yrs)	Reduced Till (W-S-F; 8 yrs)	Protein Assay	Total glomalin	Water-stable aggregates > 1mm	2.3	2.3	11.6	7.4	0	-0.449525098	Wright, S.F. and R.L. Anderson (2000) Aggregate stability and glomalin in alternative crop rotations for the central Great Plains. Biology & Fertility of Soils 31: 249-253.
Till		Conventional Tillage (Triticale; 6 yrs)	Reduced Till (W-C-M-F; 8 yrs)	Protein Assay	Total glomalin	Water-stable aggregates > 1mm	1.5	2.5	7.3	12	0.510825624	0.497032302	Wright, S.F. and R.L. Anderson (2000) Aggregate stability and glomalin in alternative crop rotations for the central Great Plains. Biology & Fertility of Soils 31: 249-253.
Till		Conventional Tillage (Triticale; 6 yrs)	Reduced Till (W-S-F; 8 yrs)	Protein Assay	Total glomalin	Water-stable aggregates > 1mm	1.5	2.3	7.3	7.4	0.427444015	0.013605652	Wright, S.F. and R.L. Anderson (2000) Aggregate stability and glomalin in alternative crop rotations for the central Great Plains. Biology & Fertility of Soils 31: 249-253.
Till		Conventional Tillage (W-F; 8 yrs)	No Till (W-C-M; 8 yrs)	Protein Assay	Total glomalin	Water-stable aggregates > 1mm	2.3	2.9	11.6	12.6	0.231801614	0.082691716	Wright, S.F. and R.L. Anderson (2000) Aggregate stability and glomalin in alternative crop rotations for the central Great Plains. Biology & Fertility of Soils 31: 249-253.
Till		Conventional Tillage (W-F; 8 yrs)	No Till (W-C-F; 8 yrs)	Protein Assay	Total glomalin	Water-stable aggregates > 1mm	2.3	2.4	11.6	11.5	0.042559614	-0.008658063	Wright, S.F. and R.L. Anderson (2000) Aggregate stability and glomalin in alternative crop rotations for the central Great Plains. Biology & Fertility of Soils 31: 249-253.
Till		Conventional Tillage (Triticale; 6 yrs)	No Till (W-C-M; 8 yrs)	Protein Assay	Total glomalin	Water-stable aggregates > 1mm	1.5	2.9	7.3	12.6	0.659245629	0.545822466	Wright, S.F. and R.L. Anderson (2000) Aggregate stability and glomalin in alternative crop rotations for the central Great Plains. Biology & Fertility of Soils 31: 249-253.
Till		Conventional Tillage (Triticale; 6 yrs)	No Till (W-C-F; 8 yrs)	Protein Assay	Total glomalin	Water-stable aggregates > 1mm	1.5	2.4	7.3	11.5	0.470003629	0.454472687	Wright, S.F. and R.L. Anderson (2000) Aggregate stability and glomalin in alternative crop rotations for the central Great Plains. Biology & Fertility of Soils 31: 249-253.
Till	1	Plough tillage	No tillage, 1 year	Protein Assay	Total glomalin	Water-stable aggregates > 0.25mm	1.2	1.4	16.7	37.7	0.15415068	0.814251375	Wright, Starr & Paltineanu (1999) Changes in Aggregate Stability and Concentration of Glomalin during Tillage Management Transition. Soil Science Society of America Journal 63: 1825-1829.
Till	2	Plough tillage	No tillage, 2 year	Protein Assay	Total glomalin	Water-stable aggregates > 0.25mm	1.2	1.6	16.7	30.8	0.287682072	0.612105971	Wright, Starr & Paltineanu (1999) Changes in Aggregate Stability and Concentration of Glomalin during Tillage Management Transition. Soil Science Society of America Journal 63: 1825-1829.
Till	3	Plough tillage	No tillage, 3 years	Protein Assay	Total glomalin	Water-stable aggregates > 0.25mm	1.2	1.7	16.7	33	0.348306694	0.681098842	Wright, Starr & Paltineanu (1999) Changes in Aggregate Stability and Concentration of Glomalin during Tillage Management Transition. Soil Science Society of America Journal 63: 1825-1829.
Till		CTF	NTCW	Immunoreactive	Easily extractable glomalin	Water-stable aggregates 0.5-1mm	0.047	0.322	38	42.4	1.924403944	0.109562203	Caesar-TonThat, T., U. M. Sainju, et al. (2011) Long-term tillage and cropping effects on microbiological properties associated with aggregation in a semi-arid soil. Biology and Fertility of Soils 47(2): 157-165.
Till		CTL	NTL	Immunoreactive	Easily extractable glomalin	Water-stable aggregates 0.5-1mm	0.041	0.265	36.1	42.9	1.866157759	0.172578961	Caesar-TonThat, T., U. M. Sainju, et al. (2011) Long-term tillage and cropping effects on microbiological properties associated with aggregation in a semi-arid soil. Biology and Fertility of Soils 47(2): 157-165.
Till		CTF	NTCW	Immunoreactive	Easily extractable glomalin	Water-stable aggregates 1-2mm	0.051	0.363	36.5	41.8	1.962577202	0.135584079	Caesar-TonThat, T., U. M. Sainju, et al. (2011) Long-term tillage and cropping effects on microbiological properties associated with aggregation in a semi-arid soil. Biology and Fertility of Soils 47(2): 157-165.
Till		CTL	NTL	Immunoreactive	Easily extractable glomalin	Water-stable aggregates 1-2mm	0.04	0.27	36.3	41.8	1.909542505	0.141078598	Caesar-TonThat, T., U. M. Sainju, et al. (2011) Long-term tillage and cropping effects on microbiological properties associated with aggregation in a semi-arid soil. Biology and Fertility of Soils 47(2): 157-165.
